# Supplementary material for: The associations between oxidative stress and epilepsy: a bidirectional two-sample Mendelian randomization study
Source: Acta Epileptol. 2024 Dec 1;6:33. doi: 10.1186/s42494-024-00173-4 (PMC11960306; doi:10.1186/s42494-024-00173-4)
Supplement: Supplementary file 1 — Supplementary Table S1. [file 42494_2024_173_MOESM1_ESM.xlsx]

## Sheet: Supplementary Table S1
Supplementary Table S1. Details of eleven oxidative stress biomarkers predicting SNPs with epilepsy.
1. SOD-Epilepsy
SNP	EA	OA	Beta	Eaf	SE	Pval	F
rs10745788	T	A	-0.3101	0.9629	0.0677	4.57088e-06	20.981
rs116530051	A	C	0.4002	0.02109	0.0856	2.95121e-06	21.858
rs2016081	C	T	-0.4437	0.01979	0.0934	2.04174e-06	22.568
rs4619877	A	G	-0.1522	0.28589	0.0284	7.94328e-08	28.721
rs4856490	C	T	-0.1558	0.18032	0.0319	1.02329e-06	23.854
rs7523327	A	G	-0.1164	0.4987	0.0249	2.81838e-06	21.853
2. GST-Epilepsy
SNP	EA	OA	Beta	Eaf	SE	Pval	F
rs2290758	A	G	0.4157	0.57002	0.0237	7.24e-69	307.655
rs60042638	A	G	0.2116	0.10385	0.0449	2.4e-06	22.209
rs73073444	T	C	-0.5614	0.01095	0.1193	2.51e-06	22.144
rs7720426	A	G	-0.15	0.18001	0.0324	3.63e-06	21.433
rs7819300	T	C	-0.122	0.38504	0.0258	2.19e-06	22.361
3. GPX-Epilepsy
SNP	EA	OA	Beta	Eaf	SE	Pval	F
rs1097234	A	C	0.5633	0.17474	0.0311	1.62e-73	328.064
rs12936913	T	C	-0.127	0.28207	0.0272	3.09e-06	21.801
rs204523	T	A	-0.15	0.81078	0.0315	1.95e-06	22.676
rs61797068	C	G	0.1589	0.15569	0.0343	3.63e-06	21.461
rs6892733	A	G	0.1133	0.54018	0.0246	3.98e-06	21.212
4. CAT-Epilepsy
SNP	EA	OA	Beta	Eaf	SE	Pval	F
rs10918963	C	T	-0.1459	0.20245	0.031	2.45e-06	22.151
rs1685815	A	G	-0.1454	0.74594	0.0296	9.12e-07	24.129
rs17089624	C	T	-0.2808	0.05216	0.0559	5.01e-07	25.233
rs4970968	T	G	0.1208	0.64165	0.0258	2.88e-06	21.923
rs56106813	T	C	-0.257	0.0674	0.0511	5.01e-07	25.294
rs700715	C	T	-0.1358	0.67052	0.0262	2.24e-07	26.866
rs79696893	G	A	0.3234	0.03394	0.0707	4.79e-06	20.924
5. UA-Epilepsy
SNP	EA	OA	Beta	Eaf	SE	Pval	F
rs10064782	G	A	1.225	0.25305	0.18941	9.97e-11	41.828
rs10164318	G	T	-1.5901	0.67313	0.17493	9.97e-20	82.627
rs10186643	T	G	1.5505	0.31406	0.1772	2.14e-18	76.563
rs10196697	A	G	-0.93225	0.39092	0.16828	3.03e-08	30.69
rs10507059	T	C	1.3734	0.23171	0.19413	1.5e-12	50.051
rs10754894	A	G	-1.7524	0.31406	0.17644	3.05e-23	98.644
rs10782230	A	G	1.2167	0.48093	0.16415	1.25e-13	54.94
rs10797999	T	C	-0.99748	0.41098	0.16706	2.36e-09	35.65
rs10846156	G	T	-1.2182	0.20201	0.20472	2.68e-09	35.409
rs10899125	G	T	1.8737	0.071184	0.3329	1.82e-08	31.679
rs10935686	C	T	-1.0102	0.56061	0.16508	9.38e-10	37.448
rs10958567	G	C	-1.2838	0.24463	0.19054	1.61e-11	45.397
rs11072567	G	A	2.4491	0.51215	0.16399	2.05e-50	223.038
rs11128603	G	A	-1.7258	0.12134	0.25079	5.94e-12	47.354
rs111346856	A	G	1.0961	0.27703	0.18333	2.25e-09	35.746
rs11158605	A	T	-0.95413	0.6633	0.17367	3.94e-08	30.183
rs11163481	T	G	1.0249	0.67037	0.17487	4.61e-09	34.35
rs11202328	T	C	-1.9962	0.13132	0.2431	2.19e-16	67.428
rs11218783	A	G	0.91109	0.43061	0.16611	4.14e-08	30.084
rs113115750	T	C	2.8624	0.077457	0.31056	3.07e-20	84.951
rs11666281	T	C	1.3829	0.25376	0.18834	2.1e-13	53.913
rs11667586	C	T	1.573	0.15197	0.22843	5.73e-12	47.419
rs11693363	C	A	-2.4112	0.13087	0.24312	3.52e-23	98.361
rs11709427	T	C	2.6366	0.42412	0.1663	1.37e-56	251.365
rs11748431	A	G	-1.0374	0.2619	0.18747	3.13e-08	30.622
rs11766070	A	G	1.0912	0.74498	0.18842	6.99e-09	33.539
rs11835818	C	T	-1.4378	0.47895	0.16439	2.22e-18	76.497
rs11854957	T	C	-1.1463	0.21878	0.19811	7.21e-09	33.48
rs12133907	A	C	1.5561	0.6023	0.16731	1.4e-20	86.503
rs12144369	T	C	-0.97914	0.35829	0.17457	2.04e-08	31.459
rs12277177	G	A	1.285	0.17535	0.21547	2.47e-09	35.566
rs12316443	A	C	-1.2554	0.30511	0.17934	2.56e-12	49.002
rs12443147	T	C	-1.1862	0.2135	0.20119	3.73e-09	34.762
rs12554192	G	A	1.154	0.26969	0.18471	4.17e-10	39.033
rs12576996	G	T	2.9004	0.24609	0.19141	7.57e-52	229.608
rs12806743	T	G	-1.3021	0.23683	0.19462	2.23e-11	44.762
rs1285875	C	G	-3.165	0.74254	0.18785	1.15e-63	283.874
rs12898868	T	C	-1.321	0.25475	0.18867	2.54e-12	49.023
rs1317983	C	T	2.528	0.69388	0.17762	5.94e-46	202.568
rs13240994	C	T	-2.8724	0.19956	0.20504	1.42e-44	196.251
rs13330604	T	A	2.2979	0.14715	0.23109	2.7e-23	98.878
rs13411042	A	C	1.3257	0.48462	0.16425	6.97e-16	65.145
rs139338026	G	T	1.6623	0.11339	0.25885	1.35e-10	41.24
rs140254647	C	T	-1.2554	0.21545	0.20011	3.53e-10	39.357
rs141471965	T	C	14.147	0.1145	0.25628	1e-200	3047.19
rs148179165	A	C	1.3079	0.30611	0.17918	2.9e-13	53.281
rs17024258	T	C	2.8314	0.02586	0.51825	4.67e-08	29.849
rs17183750	A	G	1.2228	0.17372	0.21738	1.86e-08	31.643
rs17553790	G	A	1.014	0.42485	0.16833	1.7e-09	36.287
rs17624477	C	T	2.156	0.063891	0.33521	1.26e-10	41.368
rs17817497	C	T	1.4525	0.39284	0.16805	5.48e-18	74.706
rs1800961	T	C	-4.0106	0.031412	0.47002	1.44e-17	72.809
rs181673	C	A	1.536	0.53613	0.16421	8.54e-21	87.495
rs187355703	G	C	4.5313	0.025703	0.5214	3.62e-18	75.527
rs193220	T	C	-1.2538	0.31734	0.17648	1.21e-12	50.474
rs1955949	C	T	-1.151	0.71306	0.1813	2.17e-10	40.305
rs1965132	A	C	1.2759	0.49442	0.16548	1.26e-14	59.449
rs1969977	G	A	-1.9288	0.23029	0.1999	5.01e-22	93.1
rs1991371	A	G	2.0377	0.11941	0.25289	7.81e-16	64.926
rs219787	T	C	-1.7234	0.2628	0.18636	2.3e-20	85.52
rs2240390	C	T	-1.1469	0.3936	0.16871	1.06e-11	46.214
rs2258043	C	T	-0.9791	0.49006	0.16417	2.46e-09	35.569
rs2345962	G	A	1.2004	0.49877	0.16449	2.93e-13	53.257
rs2437817	A	C	-1.2079	0.33016	0.17563	6.08e-12	47.3
rs2439823	G	A	0.92963	0.54673	0.16521	1.83e-08	31.663
rs2511656	C	T	-1.68	0.85436	0.23268	5.2e-13	52.132
rs255751	T	C	1.5058	0.69907	0.17932	4.6e-17	70.514
rs2788144	G	A	3.1404	0.03673	0.43745	7.04e-13	51.536
rs2817188	G	A	5.3836	0.56825	0.16536	1e-200	1059.95
rs2823139	A	G	1.2497	0.33841	0.17411	7.1e-13	51.519
rs2834317	A	G	1.5431	0.15374	0.22886	1.56e-11	45.462
rs28374787	G	A	1.9408	0.077704	0.30751	2.77e-10	39.833
rs2941484	T	C	2.5029	0.44541	0.16588	2e-51	227.666
rs2943654	T	C	1.0753	0.64567	0.17137	3.5e-10	39.372
rs2973444	C	T	-1.9684	0.085758	0.29387	2.11e-11	44.866
rs33938520	T	C	-1.0859	0.25276	0.18926	9.62e-09	32.92
rs345748	G	A	1.2324	0.75257	0.18997	8.76e-11	42.086
rs35016056	G	T	1.0854	0.54977	0.16512	4.92e-11	43.21
rs354532	T	C	0.95926	0.53859	0.16508	6.23e-09	33.766
rs35523212	G	A	-5.2617	0.61583	0.16861	1e-200	973.835
rs36071802	C	T	1.9305	0.41557	0.16923	3.89e-30	130.132
rs3824359	C	T	1.5345	0.14193	0.23491	6.49e-11	42.671
rs40270	C	A	1.7028	0.77305	0.20273	4.51e-17	70.549
rs41264869	T	C	1.2771	0.17848	0.21425	2.51e-09	35.531
rs423144	T	G	-2.9124	0.42619	0.16554	2.94e-69	309.525
rs4293567	A	G	1.6773	0.31451	0.17631	1.85e-21	90.504
rs436780	G	T	1.0792	0.38414	0.1691	1.75e-10	40.73
rs45487598	A	G	1.4313	0.11689	0.25665	2.45e-08	31.101
rs4549372	G	C	-2.9225	0.966113	0.45735	1.66e-10	40.833
rs455213	C	T	1.4598	0.4578	0.16474	7.95e-19	78.522
rs4575545	A	G	-2.0883	0.30716	0.17846	1.26e-31	136.932
rs4733363	T	A	-1.0059	0.41167	0.16812	2.19e-09	35.799
rs4744712	C	A	1.0467	0.60157	0.16759	4.22e-10	39.008
rs4751640	C	A	-1.0257	0.6938	0.17936	1.08e-08	32.703
rs4783581	C	G	-2.2212	0.77269	0.19756	2.53e-29	126.409
rs478425	T	G	-1.0729	0.36954	0.16995	2.74e-10	39.854
rs4823085	C	T	1.2596	0.79874	0.20432	7.06e-10	38.005
rs4962687	A	G	-1.3651	0.68142	0.17633	9.84e-15	59.934
rs4966019	T	C	-2.6129	0.6405	0.17119	1.41e-52	232.964
rs508205	A	G	1.1419	0.55818	0.16508	4.61e-12	47.848
rs538656	T	G	1.6497	0.23401	0.1936	1.58e-17	72.61
rs541564	A	G	1.1063	0.35411	0.17239	1.39e-10	41.183
rs55838345	C	G	1.3702	0.12404	0.24994	4.2e-08	30.054
rs55902013	G	C	-1.2488	0.21667	0.19907	3.55e-10	39.353
rs56379622	A	G	-2.9742	0.0447	0.397	6.81e-14	56.125
rs580241	A	G	-1.2793	0.76343	0.1974	9.15e-11	42
rs603424	A	G	1.2044	0.168	0.21927	3.96e-08	30.171
rs6142206	A	G	1.2957	0.42115	0.16615	6.28e-15	60.815
rs62294282	G	A	22.744	0.72392	0.18092	1e-200	15803.8
rs62294340	A	G	-1.4382	0.38339	0.16876	1.58e-17	72.627
rs6467228	G	A	-1.1711	0.54649	0.16512	1.32e-12	50.302
rs653178	T	C	-2.3031	0.51723	0.16405	9.21e-45	197.094
rs655185	G	A	-1.047	0.47484	0.16438	1.91e-10	40.569
rs6730118	G	A	1.3132	0.20771	0.20327	1.05e-10	41.736
rs67590677	A	G	1.6931	0.086283	0.29299	7.54e-09	33.393
rs676015	C	T	-1.1571	0.6312	0.17206	1.76e-11	45.225
rs68046749	G	A	-2.33	0.24067	0.20134	5.77e-31	133.922
rs700750	A	C	1.1329	0.62887	0.16964	2.43e-11	44.599
rs7093087	A	G	1.4131	0.17448	0.21624	6.37e-11	42.705
rs7154553	G	A	1.4082	0.19838	0.20604	8.25e-12	46.712
rs7224610	A	C	-2.2844	0.60224	0.169	1.28e-41	182.714
rs72799841	G	A	-1.4187	0.16817	0.22123	1.43e-10	41.124
rs7302925	G	A	-1.643	0.80212	0.20546	1.28e-15	63.947
rs738408	T	C	-1.5973	0.21583	0.19899	1e-15	64.433
rs7461961	A	G	0.93521	0.54612	0.16631	1.88e-08	31.621
rs75588192	A	G	1.8763	0.13826	0.24154	7.99e-15	60.343
rs7565788	C	T	-2.2628	0.75454	0.19105	2.33e-32	140.281
rs7616014	C	G	1.1225	0.78126	0.19986	1.95e-08	31.544
rs76358556	G	A	-1.7059	0.20379	0.20352	5.22e-17	70.258
rs7656569	A	C	-3.0781	0.19369	0.21021	1.56e-48	214.417
rs7696556	C	A	-1.4258	0.1395	0.23701	1.79e-09	36.19
rs7736102	A	G	1.1526	0.56872	0.16573	3.54e-12	48.368
rs784257	C	T	1.1765	0.81295	0.2113	2.58e-08	31.002
rs79240721	T	C	-2.4442	0.042692	0.41331	3.35e-09	34.972
rs8039645	A	C	1.1554	0.2265	0.19966	7.19e-09	33.487
rs8048364	G	T	-1.2842	0.16352	0.22147	6.7e-09	33.623
rs807624	T	G	-1.4797	0.35776	0.17088	4.76e-18	74.983
rs836968	T	C	-1.2114	0.27078	0.18595	7.29e-11	42.441
rs854917	T	C	-1.0558	0.73758	0.18738	1.76e-08	31.748
rs871375	A	G	-1.4088	0.65649	0.17267	3.39e-16	66.568
rs9297949	C	A	1.6064	0.52978	0.16416	1.31e-22	95.757
rs9534949	G	C	-1.2221	0.72989	0.1843	3.33e-11	43.971
rs9599875	T	A	-1.3138	0.30319	0.17864	1.93e-13	54.088
rs963837	C	T	-2.0336	0.45294	0.16454	4.41e-35	152.752
rs9704692	T	C	0.97142	0.46448	0.16681	5.77e-09	33.913
rs9807214	A	G	1.0267	0.30265	0.17871	9.19e-09	33.006
rs9880232	A	C	-1.1683	0.70198	0.18016	8.89e-11	42.053
rs9932625	A	G	1.5258	0.22886	0.19555	6.09e-15	60.881
6. Zinc-Epilepsy
SNP	EA	OA	Beta	Eaf	SE	Pval	F
rs10484100	G	A	-0.209	NA	0.045	3.3e-06	21.571
rs11232535	C	T	0.325	NA	0.065	6.73e-07	25
rs11763353	G	A	-0.192	NA	0.039	6.9e-07	24.237
rs1532423	G	A	-0.178	NA	0.026	6.4e-12	46.87
rs7148590	A	G	-0.14	NA	0.026	1.37e-07	28.994
7. Tocopherol-Epilepsy
SNP	EA	OA	Beta	Eaf	SE	Pval	F
rs1013104	T	C	-0.0207	0.4354	0.0045	3.83e-06	21.16
rs1060467	G	A	-0.0233	0.4097	0.0045	2.61e-07	26.809
rs261301	C	T	-0.0323	0.8686	0.0068	2.06e-06	22.563
rs5994305	G	A	-0.0307	0.1682	0.0062	7.15e-07	24.518
rs7038957	C	T	0.0287	0.1688	0.0062	3.86e-06	21.428
rs7350776	G	C	-0.0239	0.303	0.0052	3.86e-06	21.125
8. Ascorbate-Epilepsy
SNP	EA	OA	Beta	Eaf	SE	Pval	F
rs114598078	T	C	0.065578	0.042309	0.013764	1.9e-06	22.702
rs1883993	A	G	0.044959	0.095419	0.009353	1.5e-06	23.105
rs4238567	C	T	0.025307	0.522046	0.005508	4.3e-06	21.109
rs7626478	A	G	0.02798	0.720257	0.006101	4.5e-06	21.03
rs9540734	A	G	-0.02593	0.477524	0.005485	2.3e-06	22.349
9. Retinol-Epilepsy
SNP	EA	OA	Beta	Eaf	SE	Pval	F
rs117219913	C	T	0.047686	0.07834	0.010381	4.4e-06	21.1
rs2126371	T	C	-0.02895	0.317531	0.005977	1.3e-06	23.453
rs692790	C	T	0.040415	0.874331	0.008382	1.4e-06	23.248
10. Albumin-Epilepsy
SNP	EA	OA	Beta	Eaf	SE	Pval	F
rs10796927	C	T	0.0241302	0.284864	0.004598	1.5e-07	27.536
rs10828249	A	G	-0.0216302	0.343064	0.004348	6.5e-07	24.75
rs11048591	C	A	0.0212942	0.336274	0.004384	1.2e-06	23.596
rs11121396	C	T	0.0201616	0.413112	0.004222	1.8e-06	22.803
rs11128594	G	A	-0.0359885	0.193633	0.005235	6.2e-12	47.261
rs112026770	A	G	-0.0312658	0.147834	0.005836	8.5e-08	28.699
rs12433544	A	T	0.0209287	0.627853	0.004286	1e-06	23.839
rs12613605	T	G	0.0231752	0.212963	0.00503	4.1e-06	21.226
rs137957801	G	A	-0.0366136	0.083513	0.007501	1.1e-06	23.828
rs139974673	C	T	0.120695	0.025922	0.013023	1.9e-20	85.889
rs1455590	T	C	0.0230297	0.23346	0.004934	3e-06	21.787
rs1461729	G	A	0.0603088	0.899226	0.00687	1.7e-18	77.054
rs150687233	T	C	0.0199376	0.353543	0.00435	4.6e-06	21.007
rs2112469	A	G	0.019141	0.54359	0.00416	4.2e-06	21.174
rs2316307	C	T	-0.0210809	0.621957	0.004272	8e-07	24.346
rs2691584	C	T	0.0222855	0.413504	0.004196	1.1e-07	28.206
rs2933243	A	G	0.0303081	0.18319	0.005338	1.4e-08	32.235
rs34284056	A	C	0.026938	0.274775	0.004642	6.5e-09	33.681
rs3740688	T	G	0.0321874	0.545016	0.004148	8.5e-15	60.218
rs3749748	T	C	-0.023417	0.246388	0.004814	1.2e-06	23.658
rs3768321	T	G	-0.0314995	0.196531	0.00521	1.5e-09	36.556
rs4470390	G	A	-0.0255899	0.768302	0.004908	1.9e-07	27.183
rs4886992	C	T	-0.0316658	0.206119	0.005109	5.7e-10	38.411
rs555754	A	G	-0.0205267	0.468421	0.004147	7.4e-07	24.504
rs56347111	A	C	0.0227383	0.23376	0.004885	3.2e-06	21.665
rs57274629	G	A	0.0286584	0.357884	0.004354	4.6e-11	43.325
rs58546652	T	C	-0.0253582	0.627861	0.004278	3.1e-09	35.144
rs58895965	A	C	0.0633893	0.174684	0.005458	3.5e-31	134.862
rs59916403	T	G	-0.0211051	0.351564	0.004331	1.1e-06	23.746
rs607087	T	C	-0.0218047	0.291788	0.004543	1.6e-06	23.04
rs61653336	A	G	-0.0369604	0.165279	0.005569	3.2e-11	44.04
rs631695	G	T	0.019736	0.582075	0.004187	2.4e-06	22.214
rs633683	C	T	0.0207685	0.597775	0.004221	8.6e-07	24.211
rs648997	T	C	0.026539	0.2581	0.004798	3.2e-08	30.601
rs6519133	C	T	0.0212412	0.396617	0.004228	5.1e-07	25.242
rs6734238	G	A	-0.0246448	0.40289	0.004213	4.9e-09	34.211
rs6935537	C	T	-0.0279125	0.199177	0.005225	9.2e-08	28.538
rs73225023	T	C	-0.0377307	0.084605	0.007433	3.9e-07	25.767
rs74892229	A	G	-0.0514658	0.101705	0.006822	4.6e-14	56.914
rs7599	G	A	-0.0222618	0.631462	0.004279	2e-07	27.072
rs8107347	A	G	-0.0258045	0.349933	0.004344	2.8e-09	35.292
rs819109	A	G	0.0196759	0.590467	0.004252	3.7e-06	21.412
rs9389272	A	G	0.0271045	0.194236	0.005257	2.5e-07	26.584
rs9855653	C	T	-0.0220889	0.589298	0.004206	1.5e-07	27.575
rs9912287	A	G	0.0415659	0.219307	0.005019	1.2e-16	68.582
11. TBIL-Epilepsy
SNP	EA	OA	Beta	Eaf	SE	Pval	F
rs10023050	G	A	0.067044	0.39404	0.010603	2.57e-10	39.982
rs102275	C	T	-0.071055	0.35172	0.010855	5.93e-11	42.848
rs10876376	A	G	0.057242	0.5479	0.010464	4.49e-08	29.925
rs11045933	C	T	-0.17254	0.29411	0.011447	2.55e-51	227.194
rs11124287	A	G	0.060233	0.66301	0.011001	4.37e-08	29.978
rs11519274	T	C	0.61517	0.16061	0.014088	1e-200	1906.74
rs11635675	G	T	0.10214	0.34308	0.010909	7.83e-21	87.664
rs12414160	G	A	-0.16734	0.087308	0.018355	7.76e-20	83.117
rs1292043	G	A	-0.089185	0.20213	0.012889	4.54e-12	47.879
rs13199081	C	T	-0.077888	0.27482	0.011603	1.91e-11	45.061
rs1392436	G	A	0.061869	0.33062	0.01102	1.98e-08	31.52
rs17316633	A	G	0.074281	0.26445	0.011749	2.58e-10	39.972
rs17476364	C	T	0.30981	0.10984	0.016576	6.46e-78	349.326
rs1762486	A	G	0.074524	0.65639	0.011056	1.58e-11	45.436
rs1800562	A	G	0.22095	0.078833	0.019256	1.8e-30	131.661
rs1800961	T	C	0.26213	0.031428	0.029694	1.07e-18	77.928
rs1807609	C	T	0.068569	0.69866	0.011325	1.41e-09	36.659
rs1848984	T	A	0.14173	0.18798	0.01324	9.73e-27	114.59
rs2068888	A	G	0.12072	0.44882	0.010409	4.27e-31	134.506
rs2522051	C	T	-0.060983	0.45369	0.010407	4.63e-09	34.337
rs2792703	T	C	-0.073408	0.72134	0.011563	2.18e-10	40.304
rs28571093	G	A	-0.8913	0.031174	0.029855	1.4e-195	891.279
rs340005	A	G	-0.09449	0.62059	0.010671	8.41e-19	78.408
rs34265667	A	G	0.25461	0.03472	0.028319	2.47e-19	80.834
rs4410790	C	T	-0.12041	0.63423	0.010769	5.05e-29	125.019
rs450244	C	T	-0.21226	0.910761	0.018239	2.68e-31	135.436
rs478691	G	T	0.079514	0.51885	0.010433	2.51e-14	58.086
rs4925546	G	A	-0.066518	0.63035	0.010745	6.01e-10	38.324
rs499974	A	C	0.11364	0.15608	0.014275	1.71e-15	63.374
rs55649657	G	C	0.091747	0.2203	0.012514	2.28e-13	53.752
rs584768	A	G	0.065843	0.53407	0.010437	2.82e-10	39.799
rs6000553	G	A	0.09098	0.53287	0.010417	2.48e-18	76.279
rs6129760	G	A	0.06559	0.32286	0.011094	3.38e-09	34.954
rs662138	G	C	-0.098706	0.18743	0.013262	9.89e-14	55.395
rs6750065	T	C	0.083615	0.73459	0.011809	1.44e-12	50.135
rs6750559	A	G	-0.07904	0.38959	0.010621	9.95e-14	55.381
rs6802898	T	C	-0.088014	0.12224	0.015789	2.49e-08	31.074
rs687339	T	C	-0.19337	0.77192	0.012362	3.92e-55	244.681
rs7139079	A	G	0.071223	0.5949	0.010581	1.69e-11	45.309
rs7222046	G	A	0.074576	0.4314	0.010528	1.41e-12	50.177
rs7310569	G	A	0.075358	0.16947	0.013823	4.99e-08	29.72
rs7526446	A	C	0.069682	0.63709	0.010899	1.63e-10	40.876
rs7907226	C	G	-0.097065	0.15378	0.014353	1.35e-11	45.734
rs7947951	G	A	-0.09012	0.69118	0.011207	8.94e-16	64.664
rs857720	C	T	-0.11102	0.26657	0.011707	2.48e-21	89.931
rs887829	T	C	3.5344	0.31492	0.009378	1e-200	142043
rs9410397	C	T	0.18673	0.056588	0.022636	1.6e-16	68.05
rs964184	C	G	-0.13051	0.86793	0.015289	1.39e-17	72.867
rs964653	A	T	-0.10735	0.079726	0.019148	2.07e-08	31.431
Supplementary Table S1. Details of eleven oxidative stress biomarkers predicting SNPs with epilepsy.
SNP: single nucleotide polymorphism; EA: effect allele; OA: non-effect allele; EAF: effect allele frequency; Beta was obtained by allele-related effects; SE: standard error; F: F-statistics. SOD: super oxide dismutase; GST: glutathione transferase; GPX: glutathione per-oxidase; CAT: catalase; UA: uric acid; TBIL: total bilirubin.

## Sheet: Supplementary Table S2
Supplementary Table S2. Details of eleven oxidative stress biomarkers predicting SNPs with focal epilepsy
1. SOD- Focal epilepsy
SNP	EA	OA	Beta	Eaf	SE	Pval	F
rs10745788	T	A	-0.3101	0.9629	0.0677	4.57e-06	20.981
rs116530051	A	C	0.4002	0.02109	0.0856	2.95e-06	21.858
rs2016081	C	T	-0.4437	0.01979	0.0934	2.04e-06	22.568
rs4619877	A	G	-0.1522	0.28589	0.0284	7.94e-08	28.721
rs4803050	A	T	0.1501	0.23219	0.0305	8.32e-07	24.219
rs4856490	C	T	-0.1558	0.18032	0.0319	1.02329e-06	23.854
rs7523327	A	G	-0.1164	0.4987	0.0249	2.81838e-06	21.853
2. GST- Focal epilepsy
SNP	EA	OA	Beta	Eaf	SE	Pval	F
rs2290758	A	G	0.4157	0.57002	0.0237	7.24e-69	307.655
rs60042638	A	G	0.2116	0.10385	0.0449	2.4e-06	22.209
rs73073444	T	C	-0.5614	0.01095	0.1193	2.51e-06	22.144
rs7720426	A	G	-0.15	0.18001	0.0324	3.63e-06	21.433
rs7819300	T	C	-0.122	0.38504	0.0258	2.18776e-06	22.36
3. GPX- Focal epilepsy
SNP	EA	OA	Beta	Eaf	SE	Pval	F
rs1097234	A	C	0.5633	0.17474	0.0311	1.62e-73	328.064
rs12048380	C	T	-0.173	0.85412	0.0374	3.72e-06	21.397
rs204523	T	A	-0.15	0.81078	0.0315	1.95e-06	22.676
rs6892733	A	G	0.1133	0.54018	0.0246	3.98e-06	21.212
4. CAT- Focal epilepsy
SNP	EA	OA	Beta	Eaf	SE	Pval	F
rs10918963	C	T	-0.1459	0.20245	0.031	2.45471e-06	22.151
rs1685815	A	G	-0.1454	0.74594	0.0296	9.12011e-07	24.129
rs17089624	C	T	-0.2808	0.05216	0.0559	5.01187e-07	25.233
rs4970968	T	G	0.1208	0.64165	0.0258	2.88403e-06	21.923
rs56106813	T	C	-0.257	0.0674	0.0511	5.01187e-07	25.294
rs700715	C	T	-0.1358	0.67052	0.0262	2.23872e-07	26.866
rs79696893	G	A	0.3234	0.03394	0.0707	4.7863e-06	20.924
5. UA- Focal epilepsy
SNP	EA	OA	Beta	Eaf	SE	Pval	F
rs10064782	G	A	1.225	0.25305	0.18941	9.96552e-11	41.828
rs10164318	G	T	-1.5901	0.67313	0.17493	9.96552e-20	82.627
rs10186643	T	G	1.5505	0.31406	0.1772	2.13993e-18	76.563
rs10196697	A	G	-0.93225	0.39092	0.16828	3.02907e-08	30.69
rs10507059	T	C	1.3734	0.23171	0.19413	1.50176e-12	50.051
rs10754894	A	G	-1.7524	0.31406	0.17644	3.04579e-23	98.644
rs10782230	A	G	1.2167	0.48093	0.16415	1.24796e-13	54.94
rs10797999	T	C	-0.99748	0.41098	0.16706	2.36102e-09	35.65
rs10846156	G	T	-1.2182	0.20201	0.20472	2.67621e-09	35.409
rs10899125	G	T	1.8737	0.071184	0.3329	1.8189e-08	31.679
rs10935686	C	T	-1.0102	0.56061	0.16508	9.37648e-10	37.448
rs10958567	G	C	-1.2838	0.24463	0.19054	1.61287e-11	45.397
rs11072567	G	A	2.4491	0.51215	0.16399	2.05353e-50	223.038
rs11128603	G	A	-1.7258	0.12134	0.25079	5.94292e-12	47.354
rs111346856	A	G	1.0961	0.27703	0.18333	2.2519e-09	35.746
rs11158605	A	T	-0.95413	0.6633	0.17367	3.9355e-08	30.183
rs11163481	T	G	1.0249	0.67037	0.17487	4.61158e-09	34.35
rs11202328	T	C	-1.9962	0.13132	0.2431	2.19381e-16	67.428
rs11218783	A	G	0.91109	0.43061	0.16611	4.13666e-08	30.084
rs113115750	T	C	2.8624	0.077457	0.31056	3.07185e-20	84.951
rs11666281	T	C	1.3829	0.25376	0.18834	2.09701e-13	53.913
rs11667586	C	T	1.573	0.15197	0.22843	5.73324e-12	47.419
rs11693363	C	A	-2.4112	0.13087	0.24312	3.5156e-23	98.361
rs11709427	T	C	2.6366	0.42412	0.1663	1.36867e-56	251.365
rs11748431	A	G	-1.0374	0.2619	0.18747	3.13473e-08	30.622
rs11766070	A	G	1.0912	0.74498	0.18842	6.99246e-09	33.539
rs11835818	C	T	-1.4378	0.47895	0.16439	2.21564e-18	76.497
rs11854957	T	C	-1.1463	0.21878	0.19811	7.20892e-09	33.48
rs12133907	A	C	1.5561	0.6023	0.16731	1.40249e-20	86.503
rs12144369	T	C	-0.97914	0.35829	0.17457	2.03972e-08	31.459
rs12277177	G	A	1.285	0.17535	0.21547	2.47201e-09	35.566
rs12316443	A	C	-1.2554	0.30511	0.17934	2.55976e-12	49.002
rs12443147	T	C	-1.1862	0.2135	0.20119	3.73267e-09	34.762
rs12554192	G	A	1.154	0.26969	0.18471	4.16534e-10	39.033
rs12576996	G	T	2.9004	0.24609	0.19141	7.57356e-52	229.608
rs12806743	T	G	-1.3021	0.23683	0.19462	2.22946e-11	44.762
rs1285875	C	G	-3.165	0.74254	0.18785	1.14842e-63	283.874
rs12898868	T	C	-1.321	0.25475	0.18867	2.53746e-12	49.023
rs1317983	C	T	2.528	0.69388	0.17762	5.93608e-46	202.568
rs13240994	C	T	-2.8724	0.19956	0.20504	1.41514e-44	196.251
rs13330604	T	A	2.2979	0.14715	0.23109	2.70209e-23	98.878
rs13411042	A	C	1.3257	0.48462	0.16425	6.97268e-16	65.145
rs139338026	G	T	1.6623	0.11339	0.25885	1.34719e-10	41.24
rs140254647	C	T	-1.2554	0.21545	0.20011	3.53427e-10	39.357
rs141471965	T	C	14.147	0.1145	0.25628	1e-200	3047.19
rs148179165	A	C	1.3079	0.30611	0.17918	2.90469e-13	53.281
rs17024258	T	C	2.8314	0.02586	0.51825	4.67401e-08	29.849
rs17183750	A	G	1.2228	0.17372	0.21738	1.85609e-08	31.643
rs17553790	G	A	1.014	0.42485	0.16833	1.70388e-09	36.287
rs17624477	C	T	2.156	0.063891	0.33521	1.2636e-10	41.368
rs17817497	C	T	1.4525	0.39284	0.16805	5.47646e-18	74.706
rs1800961	T	C	-4.0106	0.031412	0.47002	1.43516e-17	72.809
rs181673	C	A	1.536	0.53613	0.16421	8.54083e-21	87.495
rs187355703	G	C	4.5313	0.025703	0.5214	3.62076e-18	75.527
rs193220	T	C	-1.2538	0.31734	0.17648	1.21088e-12	50.474
rs1955949	C	T	-1.151	0.71306	0.1813	2.1739e-10	40.305
rs1965132	A	C	1.2759	0.49442	0.16548	1.25922e-14	59.449
rs1969977	G	A	-1.9288	0.23029	0.1999	5.00726e-22	93.1
rs1991371	A	G	2.0377	0.11941	0.25289	7.80728e-16	64.926
rs219787	T	C	-1.7234	0.2628	0.18636	2.30409e-20	85.52
rs2240390	C	T	-1.1469	0.3936	0.16871	1.06365e-11	46.214
rs2258043	C	T	-0.9791	0.49006	0.16417	2.46383e-09	35.569
rs2345962	G	A	1.2004	0.49877	0.16449	2.93292e-13	53.257
rs2437817	A	C	-1.2079	0.33016	0.17563	6.08415e-12	47.3
rs2439823	G	A	0.92963	0.54673	0.16521	1.83451e-08	31.663
rs2511656	C	T	-1.68	0.85436	0.23268	5.20475e-13	52.132
rs255751	T	C	1.5058	0.69907	0.17932	4.59515e-17	70.514
rs2788144	G	A	3.1404	0.03673	0.43745	7.04044e-13	51.536
rs2817188	G	A	5.3836	0.56825	0.16536	1e-200	1059.95
rs2823139	A	G	1.2497	0.33841	0.17411	7.10068e-13	51.519
rs2834317	A	G	1.5431	0.15374	0.22886	1.55812e-11	45.462
rs28374787	G	A	1.9408	0.077704	0.30751	2.77172e-10	39.833
rs2941484	T	C	2.5029	0.44541	0.16588	2.00401e-51	227.666
rs2943654	T	C	1.0753	0.64567	0.17137	3.50308e-10	39.372
rs2973444	C	T	-1.9684	0.085758	0.29387	2.113e-11	44.866
rs33938520	T	C	-1.0859	0.25276	0.18926	9.61568e-09	32.92
rs345748	G	A	1.2324	0.75257	0.18997	8.75588e-11	42.086
rs35016056	G	T	1.0854	0.54977	0.16512	4.9204e-11	43.21
rs354532	T	C	0.95926	0.53859	0.16508	6.22515e-09	33.766
rs35523212	G	A	-5.2617	0.61583	0.16861	1e-200	973.835
rs36071802	C	T	1.9305	0.41557	0.16923	3.89135e-30	130.132
rs3824359	C	T	1.5345	0.14193	0.23491	6.48634e-11	42.671
rs40270	C	A	1.7028	0.77305	0.20273	4.51024e-17	70.549
rs41264869	T	C	1.2771	0.17848	0.21425	2.51142e-09	35.531
rs423144	T	G	-2.9124	0.42619	0.16554	2.93833e-69	309.525
rs4293567	A	G	1.6773	0.31451	0.17631	1.85268e-21	90.504
rs436780	G	T	1.0792	0.38414	0.1691	1.74852e-10	40.73
rs4549372	G	C	-2.9225	0.966113	0.45735	1.66089e-10	40.833
rs455213	C	T	1.4598	0.4578	0.16474	7.95243e-19	78.522
rs4575545	A	G	-2.0883	0.30716	0.17846	1.2627e-31	136.932
rs4733363	T	A	-1.0059	0.41167	0.16812	2.19159e-09	35.799
rs4744712	C	A	1.0467	0.60157	0.16759	4.21551e-10	39.008
rs4751640	C	A	-1.0257	0.6938	0.17936	1.0754e-08	32.703
rs4783581	C	G	-2.2212	0.77269	0.19756	2.52988e-29	126.409
rs478425	T	G	-1.0729	0.36954	0.16995	2.7359e-10	39.854
rs4823085	C	T	1.2596	0.79874	0.20432	7.05651e-10	38.005
rs4962687	A	G	-1.3651	0.68142	0.17633	9.84238e-15	59.934
rs4966019	T	C	-2.6129	0.6405	0.17119	1.41124e-52	232.964
rs508205	A	G	1.1419	0.55818	0.16508	4.60787e-12	47.848
rs538656	T	G	1.6497	0.23401	0.1936	1.58416e-17	72.61
rs541564	A	G	1.1063	0.35411	0.17239	1.38609e-10	41.183
rs55838345	C	G	1.3702	0.12404	0.24994	4.20175e-08	30.054
rs55902013	G	C	-1.2488	0.21667	0.19907	3.5456e-10	39.353
rs56379622	A	G	-2.9742	0.0447	0.397	6.81397e-14	56.125
rs580241	A	G	-1.2793	0.76343	0.1974	9.15166e-11	42
rs603424	A	G	1.2044	0.168	0.21927	3.96269e-08	30.171
rs6142206	A	G	1.2957	0.42115	0.16615	6.27914e-15	60.815
rs62294282	G	A	22.744	0.72392	0.18092	1e-200	15803.8
rs62294340	A	G	-1.4382	0.38339	0.16876	1.57688e-17	72.627
rs6467228	G	A	-1.1711	0.54649	0.16512	1.32282e-12	50.302
rs653178	T	C	-2.3031	0.51723	0.16405	9.20874e-45	197.094
rs655185	G	A	-1.047	0.47484	0.16438	1.90568e-10	40.569
rs6730118	G	A	1.3132	0.20771	0.20327	1.04749e-10	41.736
rs67590677	A	G	1.6931	0.086283	0.29299	7.54067e-09	33.393
rs676015	C	T	-1.1571	0.6312	0.17206	1.7555e-11	45.225
rs68046749	G	A	-2.33	0.24067	0.20134	5.76766e-31	133.922
rs686364	G	A	1.4533	0.2346	0.19327	5.51188e-14	56.543
rs700750	A	C	1.1329	0.62887	0.16964	2.42605e-11	44.599
rs7093087	A	G	1.4131	0.17448	0.21624	6.37382e-11	42.705
rs7154553	G	A	1.4082	0.19838	0.20604	8.24518e-12	46.712
rs7224610	A	C	-2.2844	0.60224	0.169	1.27997e-41	182.714
rs72799841	G	A	-1.4187	0.16817	0.22123	1.42982e-10	41.124
rs7302925	G	A	-1.643	0.80212	0.20546	1.28204e-15	63.947
rs738408	T	C	-1.5973	0.21583	0.19899	1.00231e-15	64.433
rs7461961	A	G	0.93521	0.54612	0.16631	1.87672e-08	31.621
rs75588192	A	G	1.8763	0.13826	0.24154	7.99466e-15	60.343
rs7565788	C	T	-2.2628	0.75454	0.19105	2.33346e-32	140.281
rs7616014	C	G	1.1225	0.78126	0.19986	1.95142e-08	31.544
rs76358556	G	A	-1.7059	0.20379	0.20352	5.21795e-17	70.258
rs7656569	A	C	-3.0781	0.19369	0.21021	1.55525e-48	214.417
rs7696556	C	A	-1.4258	0.1395	0.23701	1.7916e-09	36.19
rs7736102	A	G	1.1526	0.56872	0.16573	3.54079e-12	48.368
rs784257	C	T	1.1765	0.81295	0.2113	2.5784e-08	31.002
rs79240721	T	C	-2.4442	0.042692	0.41331	3.34549e-09	34.972
rs8039645	A	C	1.1554	0.2265	0.19966	7.18621e-09	33.487
rs8048364	G	T	-1.2842	0.16352	0.22147	6.70147e-09	33.623
rs807624	T	G	-1.4797	0.35776	0.17088	4.76321e-18	74.983
rs836968	T	C	-1.2114	0.27078	0.18595	7.28618e-11	42.441
rs854917	T	C	-1.0558	0.73758	0.18738	1.75999e-08	31.748
rs871375	A	G	-1.4088	0.65649	0.17267	3.39469e-16	66.568
rs9297949	C	A	1.6064	0.52978	0.16416	1.30617e-22	95.757
rs9534949	G	C	-1.2221	0.72989	0.1843	3.3335e-11	43.971
rs9599875	T	A	-1.3138	0.30319	0.17864	1.92752e-13	54.088
rs963837	C	T	-2.0336	0.45294	0.16454	4.40859e-35	152.752
rs9704692	T	C	0.97142	0.46448	0.16681	5.76806e-09	33.913
rs9807214	A	G	1.0267	0.30265	0.17871	9.1865e-09	33.006
rs9880232	A	C	-1.1683	0.70198	0.18016	8.89201e-11	42.053
rs9932625	A	G	1.5258	0.22886	0.19555	6.09256e-15	60.881
6. Zinc- Focal epilepsy
SNP	EA	OA	Beta	Eaf	SE	Pval	F
rs10484100	G	A	-0.209	NA	0.045	3.3e-06	21.571
rs11232535	C	T	0.325	NA	0.065	6.73e-07	25
rs11763353	G	A	-0.192	NA	0.039	6.9e-07	24.237
rs1532423	G	A	-0.178	NA	0.026	6.4e-12	46.87
rs7148590	A	G	-0.14	NA	0.026	1.37e-07	28.994
7. Tocopherol- Focal epilepsy
SNP	EA	OA	Beta	Eaf	SE	Pval	F
rs1013104	T	C	-0.0207	0.4354	0.0045	3.83398e-06	21.16
rs1060467	G	A	-0.0233	0.4097	0.0045	2.60597e-07	26.809
rs261301	C	T	-0.0323	0.8686	0.0068	2.064e-06	22.563
rs5994305	G	A	-0.0307	0.1682	0.0062	7.15402e-07	24.518
rs7038957	C	T	0.0287	0.1688	0.0062	3.86296e-06	21.428
rs7350776	G	C	-0.0239	0.303	0.0052	3.86403e-06	21.125
8. Ascorbate- Focal epilepsy
SNP	EA	OA	Beta	Eaf	SE	Pval	F
rs114598078	T	C	0.065578	0.042309	0.013764	1.89998e-06	22.702
rs1883993	A	G	0.044959	0.095419	0.009353	1.5e-06	23.105
rs4238567	C	T	0.025307	0.522046	0.005508	4.30002e-06	21.109
rs7626478	A	G	0.02798	0.720257	0.006101	4.49997e-06	21.03
rs9540734	A	G	-0.02593	0.477524	0.005485	2.30001e-06	22.349
9. Retinol- Focal epilepsy
SNP	EA	OA	Beta	Eaf	SE	Pval	F
rs117219913	C	T	0.047686	0.07834	0.010381	4.39997e-06	21.1
rs2126371	T	C	-0.02895	0.317531	0.005977	1.29999e-06	23.453
rs692790	C	T	0.040415	0.874331	0.008382	1.40001e-06	23.248
10. Albumin- Focal epilepsy
SNP	EA	OA	Beta	Eaf	SE	Pval	F
rs10796927	C	T	0.0241302	0.284864	0.004598	1.5e-07	27.536
rs10828249	A	G	-0.0216302	0.343064	0.004348	6.49995e-07	24.75
rs11048591	C	A	0.0212942	0.336274	0.004384	1.2e-06	23.596
rs11121396	C	T	0.0201616	0.413112	0.004222	1.79999e-06	22.803
rs11128594	G	A	-0.0359885	0.193633	0.005235	6.20012e-12	47.261
rs112026770	A	G	-0.0312658	0.147834	0.005836	8.50002e-08	28.699
rs12433544	A	T	0.0209287	0.627853	0.004286	1e-06	23.839
rs12613605	T	G	0.0231752	0.212963	0.00503	4.09996e-06	21.226
rs137957801	G	A	-0.0366136	0.083513	0.007501	1.09999e-06	23.828
rs139974673	C	T	0.120695	0.025922	0.013023	1.9002e-20	85.889
rs1455590	T	C	0.0230297	0.23346	0.004934	2.99999e-06	21.787
rs1461729	G	A	0.0603088	0.899226	0.00687	1.69981e-18	77.054
rs150687233	T	C	0.0199376	0.353543	0.00435	4.60002e-06	21.007
rs2112469	A	G	0.019141	0.54359	0.00416	4.20001e-06	21.174
rs2316307	C	T	-0.0210809	0.621957	0.004272	8e-07	24.346
rs2691584	C	T	0.0222855	0.413504	0.004196	1.09999e-07	28.206
rs2933243	A	G	0.0303081	0.18319	0.005338	1.40001e-08	32.235
rs34284056	A	C	0.026938	0.274775	0.004642	6.49995e-09	33.681
rs3740688	T	G	0.0321874	0.545016	0.004148	8.49963e-15	60.218
rs3749748	T	C	-0.023417	0.246388	0.004814	1.2e-06	23.658
rs3768321	T	G	-0.0314995	0.196531	0.00521	1.5e-09	36.556
rs4470390	G	A	-0.0255899	0.768302	0.004908	1.89998e-07	27.183
rs4886992	C	T	-0.0316658	0.206119	0.005109	5.69994e-10	38.411
rs555754	A	G	-0.0205267	0.468421	0.004147	7.39997e-07	24.504
rs56347111	A	C	0.0227383	0.23376	0.004885	3.2e-06	21.665
rs57274629	G	A	0.0286584	0.357884	0.004354	4.60045e-11	43.325
rs58546652	T	C	-0.0253582	0.627861	0.004278	3.09999e-09	35.144
rs58895965	A	C	0.0633893	0.174684	0.005458	3.50026e-31	134.862
rs59916403	T	G	-0.0211051	0.351564	0.004331	1.09999e-06	23.746
rs607087	T	C	-0.0218047	0.291788	0.004543	1.6e-06	23.04
rs61653336	A	G	-0.0369604	0.165279	0.005569	3.19963e-11	44.04
rs631695	G	T	0.019736	0.582075	0.004187	2.39999e-06	22.214
rs633683	C	T	0.0207685	0.597775	0.004221	8.60003e-07	24.211
rs648997	T	C	0.026539	0.2581	0.004798	3.2e-08	30.601
rs6519133	C	T	0.0212412	0.396617	0.004228	5.1e-07	25.242
rs6734238	G	A	-0.0246448	0.40289	0.004213	4.90004e-09	34.211
rs6935537	C	T	-0.0279125	0.199177	0.005225	9.20005e-08	28.538
rs73225023	T	C	-0.0377307	0.084605	0.007433	3.89996e-07	25.767
rs74892229	A	G	-0.0514658	0.101705	0.006822	4.60045e-14	56.914
rs7599	G	A	-0.0222618	0.631462	0.004279	2e-07	27.072
rs8107347	A	G	-0.0258045	0.349933	0.004344	2.80001e-09	35.292
rs819109	A	G	0.0196759	0.590467	0.004252	3.69999e-06	21.412
rs9389272	A	G	0.0271045	0.194236	0.005257	2.5e-07	26.584
rs9855653	C	T	-0.0220889	0.589298	0.004206	1.5e-07	27.575
rs9912287	A	G	0.0415659	0.219307	0.005019	1.20005e-16	68.582
11. TBIL- Focal epilepsy
SNP	EA	OA	Beta	Eaf	SE	Pval	F
rs10023050	G	A	0.067044	0.39404	0.010603	2.5672e-10	39.982
rs102275	C	T	-0.071055	0.35172	0.010855	5.93472e-11	42.848
rs10876376	A	G	0.057242	0.5479	0.010464	4.49252e-08	29.925
rs11045933	C	T	-0.17254	0.29411	0.011447	2.55035e-51	227.194
rs11124287	A	G	0.060233	0.66301	0.011001	4.36898e-08	29.978
rs11519274	T	C	0.61517	0.16061	0.014088	1e-200	1906.74
rs11635675	G	T	0.10214	0.34308	0.010909	7.82889e-21	87.664
rs12414160	G	A	-0.16734	0.087308	0.018355	7.7589e-20	83.117
rs1292043	G	A	-0.089185	0.20213	0.012889	4.53524e-12	47.879
rs13199081	C	T	-0.077888	0.27482	0.011603	1.91073e-11	45.061
rs1392436	G	A	0.061869	0.33062	0.01102	1.9762e-08	31.52
rs17316633	A	G	0.074281	0.26445	0.011749	2.58178e-10	39.972
rs17476364	C	T	0.30981	0.10984	0.016576	6.45803e-78	349.326
rs1762486	A	G	0.074524	0.65639	0.011056	1.57761e-11	45.436
rs1800562	A	G	0.22095	0.078833	0.019256	1.80385e-30	131.661
rs1800961	T	C	0.26213	0.031428	0.029694	1.07201e-18	77.928
rs1807609	C	T	0.068569	0.69866	0.011325	1.40991e-09	36.659
rs1848984	T	A	0.14173	0.18798	0.01324	9.72971e-27	114.59
rs2068888	A	G	0.12072	0.44882	0.010409	4.27464e-31	134.506
rs2522051	C	T	-0.060983	0.45369	0.010407	4.62967e-09	34.337
rs2792703	T	C	-0.073408	0.72134	0.011563	2.18072e-10	40.304
rs28571093	G	A	-0.8913	0.031174	0.029855	1.3677e-195	891.279
rs340005	A	G	-0.09449	0.62059	0.010671	8.40814e-19	78.408
rs34265667	A	G	0.25461	0.03472	0.028319	2.46604e-19	80.834
rs4410790	C	T	-0.12041	0.63423	0.010769	5.05126e-29	125.019
rs450244	C	T	-0.21226	0.910761	0.018239	2.67855e-31	135.436
rs478691	G	T	0.079514	0.51885	0.010433	2.51246e-14	58.086
rs4925546	G	A	-0.066518	0.63035	0.010745	6.00814e-10	38.324
rs499974	A	C	0.11364	0.15608	0.014275	1.71356e-15	63.374
rs55649657	G	C	0.091747	0.2203	0.012514	2.28455e-13	53.752
rs584768	A	G	0.065843	0.53407	0.010437	2.82059e-10	39.799
rs6000553	G	A	0.09098	0.53287	0.010417	2.48028e-18	76.279
rs6129760	G	A	0.06559	0.32286	0.011094	3.37684e-09	34.954
rs662138	G	C	-0.098706	0.18743	0.013262	9.89464e-14	55.395
rs6750065	T	C	0.083615	0.73459	0.011809	1.44112e-12	50.135
rs6750559	A	G	-0.07904	0.38959	0.010621	9.95405e-14	55.381
rs6802898	T	C	-0.088014	0.12224	0.015789	2.48731e-08	31.074
rs687339	T	C	-0.19337	0.77192	0.012362	3.92374e-55	244.681
rs7139079	A	G	0.071223	0.5949	0.010581	1.685e-11	45.309
rs7222046	G	A	0.074576	0.4314	0.010528	1.40929e-12	50.177
rs7310569	G	A	0.075358	0.16947	0.013823	4.99114e-08	29.72
rs7526446	A	C	0.069682	0.63709	0.010899	1.62761e-10	40.876
rs7907226	C	G	-0.097065	0.15378	0.014353	1.35425e-11	45.734
rs7947951	G	A	-0.09012	0.69118	0.011207	8.93511e-16	64.664
rs857720	C	T	-0.11102	0.26657	0.011707	2.47742e-21	89.931
rs887829	T	C	3.5344	0.31492	0.009378	1e-200	142043
rs9410397	C	T	0.18673	0.056588	0.022636	1.60066e-16	68.05
rs964184	C	G	-0.13051	0.86793	0.015289	1.38835e-17	72.867
rs964653	A	T	-0.10735	0.079726	0.019148	2.0659e-08	31.431
Supplementary Table S2. Details of eleven oxidative stress biomarkers predicting SNPs with focal epilepsy. SNP: single nucleotide polymorphism; EA: effect allele; OA: non-effect allele; EAF: effect allele frequency; Beta was obtained by allele-related effects; SE: standard error; F: F-statistics. SOD: super oxide dismutase; GST: glutathione transferase; GPX: glutathione per-oxidase; CAT: catalase…

## Sheet: Supplementary Table S3
Supplementary Table S3. Details of eleven oxidative stress biomarkers predicting SNPs with generalized epilepsy
1. SOD- Generalized epilepsy
SNP	EA	OA	Beta	Eaf	SE	Pval	F
rs10745788	T	A	-0.3101	0.9629	0.0677	4.57088e-06	20.981
rs116530051	A	C	0.4002	0.02109	0.0856	2.95121e-06	21.858
rs2016081	C	T	-0.4437	0.01979	0.0934	2.04174e-06	22.568
rs4619877	A	G	-0.1522	0.28589	0.0284	7.94328e-08	28.721
rs4803050	A	T	0.1501	0.23219	0.0305	8.31764e-07	24.219
rs4856490	C	T	-0.1558	0.18032	0.0319	1.02329e-06	23.854
rs7523327	A	G	-0.1164	0.4987	0.0249	2.81838e-06	21.853
2. GST- Generalized epilepsy
SNP	EA	OA	Beta	Eaf	SE	Pval	F
rs2290758	A	G	0.4157	0.57002	0.0237	7.24436e-69	307.655
rs60042638	A	G	0.2116	0.10385	0.0449	2.39883e-06	22.209
rs73073444	T	C	-0.5614	0.01095	0.1193	2.51189e-06	22.144
rs7720426	A	G	-0.15	0.18001	0.0324	3.63078e-06	21.433
rs7819300	T	C	-0.122	0.38504	0.0258	2.18776e-06	22.36
3. GPX- Generalized epilepsy
SNP	EA	OA	Beta	Eaf	SE	Pval	F
rs1097234	A	C	0.5633	0.17474	0.0311	1.62181e-73	328.064
rs12048380	C	T	-0.173	0.85412	0.0374	3.71535e-06	21.397
rs204523	T	A	-0.15	0.81078	0.0315	1.94984e-06	22.676
rs6892733	A	G	0.1133	0.54018	0.0246	3.98107e-06	21.212
4. CAT- Generalized epilepsy
SNP	EA	OA	Beta	Eaf	SE	Pval	F
rs10918963	C	T	-0.1459	0.20245	0.031	2.45471e-06	22.151
rs1685815	A	G	-0.1454	0.74594	0.0296	9.12011e-07	24.129
rs17089624	C	T	-0.2808	0.05216	0.0559	5.01187e-07	25.233
rs4970968	T	G	0.1208	0.64165	0.0258	2.88403e-06	21.923
rs56106813	T	C	-0.257	0.0674	0.0511	5.01187e-07	25.294
rs700715	C	T	-0.1358	0.67052	0.0262	2.23872e-07	26.866
rs79696893	G	A	0.3234	0.03394	0.0707	4.7863e-06	20.924
5. UA- Generalized epilepsy
SNP	EA	OA	Beta	Eaf	SE	Pval	F
rs10064782	G	A	1.225	0.25305	0.18941	9.96552e-11	41.828
rs10164318	G	T	-1.5901	0.67313	0.17493	9.96552e-20	82.627
rs10186643	T	G	1.5505	0.31406	0.1772	2.13993e-18	76.563
rs10196697	A	G	-0.93225	0.39092	0.16828	3.02907e-08	30.69
rs10507059	T	C	1.3734	0.23171	0.19413	1.50176e-12	50.051
rs10754894	A	G	-1.7524	0.31406	0.17644	3.04579e-23	98.644
rs10782230	A	G	1.2167	0.48093	0.16415	1.24796e-13	54.94
rs10797999	T	C	-0.99748	0.41098	0.16706	2.36102e-09	35.65
rs10846156	G	T	-1.2182	0.20201	0.20472	2.67621e-09	35.409
rs10899125	G	T	1.8737	0.071184	0.3329	1.8189e-08	31.679
rs10935686	C	T	-1.0102	0.56061	0.16508	9.37648e-10	37.448
rs10958567	G	C	-1.2838	0.24463	0.19054	1.61287e-11	45.397
rs11072567	G	A	2.4491	0.51215	0.16399	2.05353e-50	223.038
rs11128603	G	A	-1.7258	0.12134	0.25079	5.94292e-12	47.354
rs111346856	A	G	1.0961	0.27703	0.18333	2.2519e-09	35.746
rs11158605	A	T	-0.95413	0.6633	0.17367	3.9355e-08	30.183
rs11163481	T	G	1.0249	0.67037	0.17487	4.61158e-09	34.35
rs11202328	T	C	-1.9962	0.13132	0.2431	2.19381e-16	67.428
rs11218783	A	G	0.91109	0.43061	0.16611	4.13666e-08	30.084
rs113115750	T	C	2.8624	0.077457	0.31056	3.07185e-20	84.951
rs11666281	T	C	1.3829	0.25376	0.18834	2.09701e-13	53.913
rs11667586	C	T	1.573	0.15197	0.22843	5.73324e-12	47.419
rs11693363	C	A	-2.4112	0.13087	0.24312	3.5156e-23	98.361
rs11709427	T	C	2.6366	0.42412	0.1663	1.36867e-56	251.365
rs11748431	A	G	-1.0374	0.2619	0.18747	3.13473e-08	30.622
rs11766070	A	G	1.0912	0.74498	0.18842	6.99246e-09	33.539
rs11835818	C	T	-1.4378	0.47895	0.16439	2.21564e-18	76.497
rs11854957	T	C	-1.1463	0.21878	0.19811	7.20892e-09	33.48
rs12133907	A	C	1.5561	0.6023	0.16731	1.40249e-20	86.503
rs12144369	T	C	-0.97914	0.35829	0.17457	2.03972e-08	31.459
rs12277177	G	A	1.285	0.17535	0.21547	2.47201e-09	35.566
rs12316443	A	C	-1.2554	0.30511	0.17934	2.55976e-12	49.002
rs12443147	T	C	-1.1862	0.2135	0.20119	3.73267e-09	34.762
rs12554192	G	A	1.154	0.26969	0.18471	4.16534e-10	39.033
rs12576996	G	T	2.9004	0.24609	0.19141	7.57356e-52	229.608
rs12708477	C	A	-1.1385	0.77225	0.19572	5.99266e-09	33.837
rs12806743	T	G	-1.3021	0.23683	0.19462	2.22946e-11	44.762
rs1285875	C	G	-3.165	0.74254	0.18785	1.14842e-63	283.874
rs12898868	T	C	-1.321	0.25475	0.18867	2.53746e-12	49.023
rs1317983	C	T	2.528	0.69388	0.17762	5.93608e-46	202.568
rs13240994	C	T	-2.8724	0.19956	0.20504	1.41514e-44	196.251
rs13330604	T	A	2.2979	0.14715	0.23109	2.70209e-23	98.878
rs13411042	A	C	1.3257	0.48462	0.16425	6.97268e-16	65.145
rs139338026	G	T	1.6623	0.11339	0.25885	1.34719e-10	41.24
rs140254647	C	T	-1.2554	0.21545	0.20011	3.53427e-10	39.357
rs141471965	T	C	14.147	0.1145	0.25628	1e-200	3047.19
rs148179165	A	C	1.3079	0.30611	0.17918	2.90469e-13	53.281
rs17024258	T	C	2.8314	0.02586	0.51825	4.67401e-08	29.849
rs17183750	A	G	1.2228	0.17372	0.21738	1.85609e-08	31.643
rs17553790	G	A	1.014	0.42485	0.16833	1.70388e-09	36.287
rs17624477	C	T	2.156	0.063891	0.33521	1.2636e-10	41.368
rs17817497	C	T	1.4525	0.39284	0.16805	5.47646e-18	74.706
rs1800961	T	C	-4.0106	0.031412	0.47002	1.43516e-17	72.809
rs181673	C	A	1.536	0.53613	0.16421	8.54083e-21	87.495
rs187355703	G	C	4.5313	0.025703	0.5214	3.62076e-18	75.527
rs193220	T	C	-1.2538	0.31734	0.17648	1.21088e-12	50.474
rs1955949	C	T	-1.151	0.71306	0.1813	2.1739e-10	40.305
rs1965132	A	C	1.2759	0.49442	0.16548	1.25922e-14	59.449
rs1969977	G	A	-1.9288	0.23029	0.1999	5.00726e-22	93.1
rs1991371	A	G	2.0377	0.11941	0.25289	7.80728e-16	64.926
rs219787	T	C	-1.7234	0.2628	0.18636	2.30409e-20	85.52
rs2240390	C	T	-1.1469	0.3936	0.16871	1.06365e-11	46.214
rs2258043	C	T	-0.9791	0.49006	0.16417	2.46383e-09	35.569
rs2345962	G	A	1.2004	0.49877	0.16449	2.93292e-13	53.257
rs2437817	A	C	-1.2079	0.33016	0.17563	6.08415e-12	47.3
rs2439823	G	A	0.92963	0.54673	0.16521	1.83451e-08	31.663
rs2511656	C	T	-1.68	0.85436	0.23268	5.20475e-13	52.132
rs255751	T	C	1.5058	0.69907	0.17932	4.59515e-17	70.514
rs2788144	G	A	3.1404	0.03673	0.43745	7.04044e-13	51.536
rs2817188	G	A	5.3836	0.56825	0.16536	1e-200	1059.95
rs2823139	A	G	1.2497	0.33841	0.17411	7.10068e-13	51.519
rs2834317	A	G	1.5431	0.15374	0.22886	1.55812e-11	45.462
rs28374787	G	A	1.9408	0.077704	0.30751	2.77172e-10	39.833
rs2941484	T	C	2.5029	0.44541	0.16588	2.00401e-51	227.666
rs2943654	T	C	1.0753	0.64567	0.17137	3.50308e-10	39.372
rs2973444	C	T	-1.9684	0.085758	0.29387	2.113e-11	44.866
rs33938520	T	C	-1.0859	0.25276	0.18926	9.61568e-09	32.92
rs345748	G	A	1.2324	0.75257	0.18997	8.75588e-11	42.086
rs35016056	G	T	1.0854	0.54977	0.16512	4.9204e-11	43.21
rs354532	T	C	0.95926	0.53859	0.16508	6.22515e-09	33.766
rs35523212	G	A	-5.2617	0.61583	0.16861	1e-200	973.835
rs36071802	C	T	1.9305	0.41557	0.16923	3.89135e-30	130.132
rs3824359	C	T	1.5345	0.14193	0.23491	6.48634e-11	42.671
rs40270	C	A	1.7028	0.77305	0.20273	4.51024e-17	70.549
rs41264869	T	C	1.2771	0.17848	0.21425	2.51142e-09	35.531
rs423144	T	G	-2.9124	0.42619	0.16554	2.93833e-69	309.525
rs4293567	A	G	1.6773	0.31451	0.17631	1.85268e-21	90.504
rs436780	G	T	1.0792	0.38414	0.1691	1.74852e-10	40.73
rs4549372	G	C	-2.9225	0.966113	0.45735	1.66089e-10	40.833
rs455213	C	T	1.4598	0.4578	0.16474	7.95243e-19	78.522
rs4575545	A	G	-2.0883	0.30716	0.17846	1.2627e-31	136.932
rs4733363	T	A	-1.0059	0.41167	0.16812	2.19159e-09	35.799
rs4744712	C	A	1.0467	0.60157	0.16759	4.21551e-10	39.008
rs4751640	C	A	-1.0257	0.6938	0.17936	1.0754e-08	32.703
rs4783581	C	G	-2.2212	0.77269	0.19756	2.52988e-29	126.409
rs478425	T	G	-1.0729	0.36954	0.16995	2.7359e-10	39.854
rs4823085	C	T	1.2596	0.79874	0.20432	7.05651e-10	38.005
rs4962687	A	G	-1.3651	0.68142	0.17633	9.84238e-15	59.934
rs4966019	T	C	-2.6129	0.6405	0.17119	1.41124e-52	232.964
rs508205	A	G	1.1419	0.55818	0.16508	4.60787e-12	47.848
rs538656	T	G	1.6497	0.23401	0.1936	1.58416e-17	72.61
rs541564	A	G	1.1063	0.35411	0.17239	1.38609e-10	41.183
rs55838345	C	G	1.3702	0.12404	0.24994	4.20175e-08	30.054
rs55902013	G	C	-1.2488	0.21667	0.19907	3.5456e-10	39.353
rs580241	A	G	-1.2793	0.76343	0.1974	9.15166e-11	42
rs603424	A	G	1.2044	0.168	0.21927	3.96269e-08	30.171
rs6142206	A	G	1.2957	0.42115	0.16615	6.27914e-15	60.815
rs62294282	G	A	22.744	0.72392	0.18092	1e-200	15803.8
rs62294340	A	G	-1.4382	0.38339	0.16876	1.57688e-17	72.627
rs6467228	G	A	-1.1711	0.54649	0.16512	1.32282e-12	50.302
rs653178	T	C	-2.3031	0.51723	0.16405	9.20874e-45	197.094
rs655185	G	A	-1.047	0.47484	0.16438	1.90568e-10	40.569
rs6730118	G	A	1.3132	0.20771	0.20327	1.04749e-10	41.736
rs67590677	A	G	1.6931	0.086283	0.29299	7.54067e-09	33.393
rs676015	C	T	-1.1571	0.6312	0.17206	1.7555e-11	45.225
rs68046749	G	A	-2.33	0.24067	0.20134	5.76766e-31	133.922
rs686364	G	A	1.4533	0.2346	0.19327	5.51188e-14	56.543
rs700750	A	C	1.1329	0.62887	0.16964	2.42605e-11	44.599
rs7093087	A	G	1.4131	0.17448	0.21624	6.37382e-11	42.705
rs7154553	G	A	1.4082	0.19838	0.20604	8.24518e-12	46.712
rs7224610	A	C	-2.2844	0.60224	0.169	1.27997e-41	182.714
rs72799841	G	A	-1.4187	0.16817	0.22123	1.42982e-10	41.124
rs72818964	A	G	1.2019	0.17609	0.21507	2.29298e-08	31.23
rs7302925	G	A	-1.643	0.80212	0.20546	1.28204e-15	63.947
rs738408	T	C	-1.5973	0.21583	0.19899	1.00231e-15	64.433
rs7461961	A	G	0.93521	0.54612	0.16631	1.87672e-08	31.621
rs75588192	A	G	1.8763	0.13826	0.24154	7.99466e-15	60.343
rs7565788	C	T	-2.2628	0.75454	0.19105	2.33346e-32	140.281
rs7616014	C	G	1.1225	0.78126	0.19986	1.95142e-08	31.544
rs76358556	G	A	-1.7059	0.20379	0.20352	5.21795e-17	70.258
rs7656569	A	C	-3.0781	0.19369	0.21021	1.55525e-48	214.417
rs7696556	C	A	-1.4258	0.1395	0.23701	1.7916e-09	36.19
rs7736102	A	G	1.1526	0.56872	0.16573	3.54079e-12	48.368
rs784257	C	T	1.1765	0.81295	0.2113	2.5784e-08	31.002
rs79240721	T	C	-2.4442	0.042692	0.41331	3.34549e-09	34.972
rs8039645	A	C	1.1554	0.2265	0.19966	7.18621e-09	33.487
rs8048364	G	T	-1.2842	0.16352	0.22147	6.70147e-09	33.623
rs807624	T	G	-1.4797	0.35776	0.17088	4.76321e-18	74.983
rs836968	T	C	-1.2114	0.27078	0.18595	7.28618e-11	42.441
rs854917	T	C	-1.0558	0.73758	0.18738	1.75999e-08	31.748
rs871375	A	G	-1.4088	0.65649	0.17267	3.39469e-16	66.568
rs9297949	C	A	1.6064	0.52978	0.16416	1.30617e-22	95.757
rs9534949	G	C	-1.2221	0.72989	0.1843	3.3335e-11	43.971
rs9599875	T	A	-1.3138	0.30319	0.17864	1.92752e-13	54.088
rs963837	C	T	-2.0336	0.45294	0.16454	4.40859e-35	152.752
rs9704692	T	C	0.97142	0.46448	0.16681	5.76806e-09	33.913
rs9807214	A	G	1.0267	0.30265	0.17871	9.1865e-09	33.006
rs9880232	A	C	-1.1683	0.70198	0.18016	8.89201e-11	42.053
rs9932625	A	G	1.5258	0.22886	0.19555	6.09256e-15	60.881
6. Zinc- Generalized epilepsy
SNP	EA	OA	Beta	Eaf	SE	Pval	F
rs10484100	G	A	-0.209	NA	0.045	3.29997e-06	21.571
rs11232535	C	T	0.325	NA	0.065	6.72992e-07	25
rs11763353	G	A	-0.192	NA	0.039	6.90001e-07	24.237
rs1532423	G	A	-0.178	NA	0.026	6.4003e-12	46.87
rs7148590	A	G	-0.14	NA	0.026	1.37 E-07	28.994
7. Tocopherol- Generalized epilepsy
SNP	EA	OA	Beta	Eaf	SE	Pval	F
rs1060467	G	A	-0.0233	0.4097	0.0045	2.60597e-07	26.809
rs261301	C	T	-0.0323	0.8686	0.0068	2.064e-06	22.563
rs5994305	G	A	-0.0307	0.1682	0.0062	7.15402e-07	24.518
rs7038957	C	T	0.0287	0.1688	0.0062	3.86296e-06	21.428
rs7350776	G	C	-0.0239	0.303	0.0052	3.86403e-06	21.125
8. Ascorbate- Generalized epilepsy
SNP	EA	OA	Beta	Eaf	SE	Pval	F
rs114598078	T	C	0.065578	0.042309	0.013764	1.89998e-06	22.702
rs1883993	A	G	0.044959	0.095419	0.009353	1.5e-06	23.105
rs4238567	C	T	0.025307	0.522046	0.005508	4.30002e-06	21.109
rs7626478	A	G	0.02798	0.720257	0.006101	4.49997e-06	21.03
rs9540734	A	G	-0.02592	0.477524	0.005485	2.30001e-06	22.349
9. Retinol- Generalized epilepsy
SNP	EA	OA	Beta	Eaf	SE	Pval	F
rs117219913	C	T	0.047686	0.07834	0.010381	4.4e-06	21.1
rs2126371	T	C	-0.02895	0.317531	0.005977	1.3e-06	23.453
rs3213829	G	T	0.025976	0.546482	0.00561	3.6e-06	21.441
rs692790	C	T	0.040415	0.874331	0.008382	1.4e-06	23.248
10. Albumin- Generalized epilepsy
SNP	EA	OA	Beta	Eaf	SE	Pval	F
rs10796927	C	T	0.0241302	0.284864	0.004598	1.5e-07	27.536
rs10828249	A	G	-0.0216302	0.343064	0.004348	6.49995e-07	24.75
rs11048591	C	A	0.0212942	0.336274	0.004384	1.2e-06	23.596
rs11121396	C	T	0.0201616	0.413112	0.004222	1.79999e-06	22.803
rs11128594	G	A	-0.0359885	0.193633	0.005235	6.20012e-12	47.261
rs112026770	A	G	-0.0312658	0.147834	0.005836	8.50002e-08	28.699
rs12433544	A	T	0.0209287	0.627853	0.004286	1e-06	23.839
rs12613605	T	G	0.0231752	0.212963	0.00503	4.09996e-06	21.226
rs137957801	G	A	-0.0366136	0.083513	0.007501	1.09999e-06	23.828
rs139974673	C	T	0.120695	0.025922	0.013023	1.9002e-20	85.889
rs1455590	T	C	0.0230297	0.23346	0.004934	2.99999e-06	21.787
rs1461729	G	A	0.0603088	0.899226	0.00687	1.69981e-18	77.054
rs150687233	T	C	0.0199376	0.353543	0.00435	4.60002e-06	21.007
rs2112469	A	G	0.019141	0.54359	0.00416	4.20001e-06	21.174
rs2316307	C	T	-0.0210809	0.621957	0.004272	8e-07	24.346
rs2691584	C	T	0.0222855	0.413504	0.004196	1.09999e-07	28.206
rs2933243	A	G	0.0303081	0.18319	0.005338	1.40001e-08	32.235
rs34284056	A	C	0.026938	0.274775	0.004642	6.49995e-09	33.681
rs3740688	T	G	0.0321874	0.545016	0.004148	8.49963e-15	60.218
rs3749748	T	C	-0.023417	0.246388	0.004814	1.2e-06	23.658
rs3768321	T	G	-0.0314995	0.196531	0.00521	1.5e-09	36.556
rs4470390	G	A	-0.0255899	0.768302	0.004908	1.89998e-07	27.183
rs4886992	C	T	-0.0316658	0.206119	0.005109	5.69994e-10	38.411
rs555754	A	G	-0.0205267	0.468421	0.004147	7.39997e-07	24.504
rs56347111	A	C	0.0227383	0.23376	0.004885	3.2e-06	21.665
rs57274629	G	A	0.0286584	0.357884	0.004354	4.60045e-11	43.325
rs58546652	T	C	-0.0253582	0.627861	0.004278	3.09999e-09	35.144
rs58895965	A	C	0.0633893	0.174684	0.005458	3.50026e-31	134.862
rs59916403	T	G	-0.0211051	0.351564	0.004331	1.09999e-06	23.746
rs607087	T	C	-0.0218047	0.291788	0.004543	1.6e-06	23.04
rs61653336	A	G	-0.0369604	0.165279	0.005569	3.19963e-11	44.04
rs631695	G	T	0.019736	0.582075	0.004187	2.39999e-06	22.214
rs633683	C	T	0.0207685	0.597775	0.004221	8.60003e-07	24.211
rs648997	T	C	0.026539	0.2581	0.004798	3.2e-08	30.601
rs6519133	C	T	0.0212412	0.396617	0.004228	5.1e-07	25.242
rs6734238	G	A	-0.0246448	0.40289	0.004213	4.90004e-09	34.211
rs6935537	C	T	-0.0279125	0.199177	0.005225	9.20005e-08	28.538
rs73225023	T	C	-0.0377307	0.084605	0.007433	3.89996e-07	25.767
rs74892229	A	G	-0.0514658	0.101705	0.006822	4.60045e-14	56.914
rs7599	G	A	-0.0222618	0.631462	0.004279	2e-07	27.072
rs8107347	A	G	-0.0258045	0.349933	0.004344	2.80001e-09	35.292
rs819109	A	G	0.0196759	0.590467	0.004252	3.69999e-06	21.412
rs9389272	A	G	0.0271045	0.194236	0.005257	2.5e-07	26.584
rs9855653	C	T	-0.0220889	0.589298	0.004206	1.5e-07	27.575
rs9912287	A	G	0.0415659	0.219307	0.005019	1.20005e-16	68.582
11. TBIL- Generalized epilepsy
SNP	EA	OA	Beta	Eaf	SE	Pval	F
rs10023050	G	A	0.067044	0.39404	0.010603	2.5672e-10	39.982
rs102275	C	T	-0.071055	0.35172	0.010855	5.93472e-11	42.848
rs10876376	A	G	0.057242	0.5479	0.010464	4.49252e-08	29.925
rs11045933	C	T	-0.17254	0.29411	0.011447	2.55035e-51	227.194
rs11124287	A	G	0.060233	0.66301	0.011001	4.36898e-08	29.978
rs11519274	T	C	0.61517	0.16061	0.014088	1e-200	1906.74
rs11635675	G	T	0.10214	0.34308	0.010909	7.82889e-21	87.664
rs12414160	G	A	-0.16734	0.087308	0.018355	7.7589e-20	83.117
rs1292043	G	A	-0.089185	0.20213	0.012889	4.53524e-12	47.879
rs13199081	C	T	-0.077888	0.27482	0.011603	1.91073e-11	45.061
rs1392436	G	A	0.061869	0.33062	0.01102	1.9762e-08	31.52
rs17316633	A	G	0.074281	0.26445	0.011749	2.58178e-10	39.972
rs17476364	C	T	0.30981	0.10984	0.016576	6.45803e-78	349.326
rs1762486	A	G	0.074524	0.65639	0.011056	1.57761e-11	45.436
rs1800562	A	G	0.22095	0.078833	0.019256	1.80385e-30	131.661
rs1800961	T	C	0.26213	0.031428	0.029694	1.07201e-18	77.928
rs1807609	C	T	0.068569	0.69866	0.011325	1.40991e-09	36.659
rs1848984	T	A	0.14173	0.18798	0.01324	9.72971e-27	114.59
rs2068888	A	G	0.12072	0.44882	0.010409	4.27464e-31	134.506
rs2522051	C	T	-0.060983	0.45369	0.010407	4.62967e-09	34.337
rs2792703	T	C	-0.073408	0.72134	0.011563	2.18072e-10	40.304
rs28571093	G	A	-0.8913	0.031174	0.029855	1.3677e-195	891.279
rs340005	A	G	-0.09449	0.62059	0.010671	8.40814e-19	78.408
rs34265667	A	G	0.25461	0.03472	0.028319	2.46604e-19	80.834
rs4410790	C	T	-0.12041	0.63423	0.010769	5.05126e-29	125.019
rs450244	C	T	-0.21226	0.910761	0.018239	2.67855e-31	135.436
rs478691	G	T	0.079514	0.51885	0.010433	2.51246e-14	58.086
rs4925546	G	A	-0.066518	0.63035	0.010745	6.00814e-10	38.324
rs499974	A	C	0.11364	0.15608	0.014275	1.71356e-15	63.374
rs55649657	G	C	0.091747	0.2203	0.012514	2.28455e-13	53.752
rs584768	A	G	0.065843	0.53407	0.010437	2.82059e-10	39.799
rs6000553	G	A	0.09098	0.53287	0.010417	2.48028e-18	76.279
rs6129760	G	A	0.06559	0.32286	0.011094	3.37684e-09	34.954
rs662138	G	C	-0.098706	0.18743	0.013262	9.89464e-14	55.395
rs6750065	T	C	0.083615	0.73459	0.011809	1.44112e-12	50.135
rs6750559	A	G	-0.07904	0.38959	0.010621	9.95405e-14	55.381
rs6802898	T	C	-0.088014	0.12224	0.015789	2.48731e-08	31.074
rs687339	T	C	-0.19337	0.77192	0.012362	3.92374e-55	244.681
rs7139079	A	G	0.071223	0.5949	0.010581	1.685e-11	45.309
rs7222046	G	A	0.074576	0.4314	0.010528	1.40929e-12	50.177
rs7310569	G	A	0.075358	0.16947	0.013823	4.99114e-08	29.72
rs7526446	A	C	0.069682	0.63709	0.010899	1.62761e-10	40.876
rs7907226	C	G	-0.097065	0.15378	0.014353	1.35425e-11	45.734
rs7947951	G	A	-0.09012	0.69118	0.011207	8.93511e-16	64.664
rs857720	C	T	-0.11102	0.26657	0.011707	2.47742e-21	89.931
rs887829	T	C	3.5344	0.31492	0.009378	1e-200	142043
rs9410397	C	T	0.18673	0.056588	0.022636	1.60066e-16	68.05
rs964184	C	G	-0.13051	0.86793	0.015289	1.38835e-17	72.867
rs964653	A	T	-0.10735	0.079726	0.019148	2.0659e-08	31.431
Supplementary Table S3. Details of eleven oxidative stress biomarkers predicting SNPs with generalized epilepsy. SNP: single nucleotide polymorphism; EA: effect allele; OA: non-effect allele; EAF: effect allele frequency; Beta was obtained by allele-related effects; SE: standard error; F: F-statistics. SOD: super oxide dismutase; GST: glutathione transferase; GPX: glutathione per-oxidase; CAT: ca…

## Sheet: Supplementary Table S4
Supplementary Table S4. Details of epilepsy predicting SNPs with eleven oxidative stress biomarkers
1. Epilepsy-SOD
SNP	EA	OA	Beta	Eaf	SE	Pval	F
rs1012157	G	A	-0.0449086	0.7676	0.008685	2.323e-07	26.739
rs10156124	G	C	0.080159	0.0485	0.017157	2.97701e-06	21.828
rs10247416	T	G	0.0684339	0.0738	0.014122	1.25901e-06	23.484
rs10783165	A	C	-0.0371906	0.3043	0.007959	2.97201e-06	21.837
rs10831236	T	C	-0.0883508	0.0391	0.018581	1.98098e-06	22.61
rs10873348	T	G	0.0424954	0.7095	0.007937	8.62303e-08	28.665
rs11065064	T	C	-0.0537367	0.1174	0.011482	2.87402e-06	21.902
rs115068216	A	C	0.124702	0.0256	0.023685	1.40001e-07	27.72
rs115267406	C	T	0.076301	0.0677	0.014487	1.388e-07	27.741
rs11745883	G	A	0.0347318	0.4302	0.007514	3.79997e-06	21.363
rs12672013	C	T	0.0650811	0.0857	0.013209	8.34507e-07	24.275
rs13090746	G	A	-0.0356273	0.6869	0.007775	4.61604e-06	20.995
rs13290909	C	T	0.0627045	0.0901	0.012923	1.22301e-06	23.542
rs1356794	C	T	0.0341103	0.6134	0.007399	4.01902e-06	21.252
rs16832848	A	G	-0.0384932	0.6641	0.007899	1.09999e-06	23.746
rs1831150	G	A	-0.0383379	0.29	0.008044	1.882e-06	22.715
rs1918540	A	G	0.0399454	0.7433	0.008622	3.60803e-06	21.465
rs1924706	A	G	-0.105781	0.0346	0.020592	2.78798e-07	26.389
rs2147676	A	G	0.0348392	0.5306	0.007408	2.56602e-06	22.118
rs2706059	G	A	-0.0680152	0.0724	0.014552	2.95699e-06	21.846
rs2753616	A	G	-0.0366818	0.586	0.007387	6.844e-07	24.661
rs2768557	C	T	0.0418881	0.7773	0.008794	1.90599e-06	22.686
rs2844399	G	A	-0.0343891	0.5334	0.007317	2.60597e-06	22.09
rs34244251	A	G	0.0409845	0.2579	0.0083	7.90497e-07	24.384
rs3775282	C	T	0.0475735	0.1629	0.009783	1.158e-06	23.649
rs4638568	A	G	-0.0861022	0.0605	0.015681	4e-08	30.151
rs4671319	A	G	-0.0418775	0.5415	0.007262	8.07291e-09	33.258
rs4745262	A	G	0.044186	0.1842	0.009291	1.97902e-06	22.62
rs4817045	T	G	-0.0530845	0.8601	0.010454	3.82402e-07	25.786
rs491132	G	A	0.0378009	0.6813	0.008127	3.29997e-06	21.632
rs58343998	A	G	-0.0590251	0.1119	0.011688	4.41804e-07	25.503
rs5999450	T	G	-0.0511646	0.8732	0.010937	2.89101e-06	21.884
rs60382083	C	A	0.065528	0.0838	0.013598	1.44401e-06	23.223
rs61779328	G	A	0.0502709	0.183	0.00964	1.84302e-07	27.196
rs621302	C	T	-0.0860604	0.0415	0.018684	4.09996e-06	21.215
rs62343369	T	C	0.0497092	0.1602	0.010101	8.59706e-07	24.216
rs6432877	G	C	0.0634374	0.255	0.008608	1.69981e-13	54.317
rs6839308	A	C	0.0365599	0.3758	0.00761	1.55901e-06	23.078
rs6938732	G	A	-0.0353917	0.5682	0.00727	1.128e-06	23.697
rs6974720	C	T	-0.0649464	0.0743	0.01371	2.173e-06	22.439
rs7181019	T	G	0.0400457	0.2549	0.008378	1.75299e-06	22.848
rs7208909	C	T	0.0396299	0.2287	0.008645	4.55995e-06	21.013
rs7279333	G	C	-0.0742448	0.0651	0.015158	9.69996e-07	23.99
rs73071855	A	G	-0.0914439	0.0388	0.019353	2.30001e-06	22.326
rs74299235	T	C	0.042528	0.2331	0.008984	2.19999e-06	22.411
rs7632496	G	T	-0.0483746	0.1947	0.009371	2.44698e-07	26.646
rs7822700	G	C	-0.0361291	0.6678	0.007669	2.46899e-06	22.193
rs7909832	C	T	-0.0340634	0.5513	0.00724	2.537e-06	22.137
rs7952149	T	C	-0.0399962	0.7745	0.008748	4.84005e-06	20.903
rs79887602	C	G	-0.0781696	0.0518	0.016891	3.69999e-06	21.418
rs908546	G	C	-0.0381687	0.5966	0.007684	6.80002e-07	24.671
rs940580	T	G	-0.0395566	0.2576	0.008244	1.601e-06	23.021
rs9901765	C	A	-0.0590651	0.0979	0.012675	3.16497e-06	21.716
2. Epilepsy-GST
SNP	EA	OA	Beta	Eaf	SE	Pval	F
rs1012157	G	A	-0.0449086	0.7676	0.008685	2.323e-07	26.739
rs10156124	G	C	0.080159	0.0485	0.017157	2.97701e-06	21.828
rs10247416	T	G	0.0684339	0.0738	0.014122	1.25901e-06	23.484
rs10783165	A	C	-0.0371906	0.3043	0.007959	2.97201e-06	21.837
rs10831236	T	C	-0.0883508	0.0391	0.018581	1.98098e-06	22.61
rs10873348	T	G	0.0424954	0.7095	0.007937	8.62303e-08	28.665
rs11065064	T	C	-0.0537367	0.1174	0.011482	2.87402e-06	21.902
rs115068216	A	C	0.124702	0.0256	0.023685	1.40001e-07	27.72
rs115267406	C	T	0.076301	0.0677	0.014487	1.388e-07	27.741
rs11745883	G	A	0.0347318	0.4302	0.007514	3.79997e-06	21.363
rs12672013	C	T	0.0650811	0.0857	0.013209	8.34507e-07	24.275
rs13090746	G	A	-0.0356273	0.6869	0.007775	4.61604e-06	20.995
rs13290909	C	T	0.0627045	0.0901	0.012923	1.22301e-06	23.542
rs1356794	C	T	0.0341103	0.6134	0.007399	4.01902e-06	21.252
rs16832848	A	G	-0.0384932	0.6641	0.007899	1.09999e-06	23.746
rs1831150	G	A	-0.0383379	0.29	0.008044	1.882e-06	22.715
rs1918540	A	G	0.0399454	0.7433	0.008622	3.60803e-06	21.465
rs1924706	A	G	-0.105781	0.0346	0.020592	2.78798e-07	26.389
rs2147676	A	G	0.0348392	0.5306	0.007408	2.56602e-06	22.118
rs2706059	G	A	-0.0680152	0.0724	0.014552	2.95699e-06	21.846
rs2753616	A	G	-0.0366818	0.586	0.007387	6.844e-07	24.661
rs2768557	C	T	0.0418881	0.7773	0.008794	1.90599e-06	22.686
rs2844399	G	A	-0.0343891	0.5334	0.007317	2.60597e-06	22.09
rs34244251	A	G	0.0409845	0.2579	0.0083	7.90497e-07	24.384
rs3775282	C	T	0.0475735	0.1629	0.009783	1.158e-06	23.649
rs4638568	A	G	-0.0861022	0.0605	0.015681	4e-08	30.151
rs4671319	A	G	-0.0418775	0.5415	0.007262	8.07291e-09	33.258
rs4745262	A	G	0.044186	0.1842	0.009291	1.97902e-06	22.62
rs4817045	T	G	-0.0530845	0.8601	0.010454	3.82402e-07	25.786
rs491132	G	A	0.0378009	0.6813	0.008127	3.29997e-06	21.632
rs58343998	A	G	-0.0590251	0.1119	0.011688	4.41804e-07	25.503
rs5999450	T	G	-0.0511646	0.8732	0.010937	2.89101e-06	21.884
rs60382083	C	A	0.065528	0.0838	0.013598	1.44401e-06	23.223
rs61779328	G	A	0.0502709	0.183	0.00964	1.84302e-07	27.196
rs621302	C	T	-0.0860604	0.0415	0.018684	4.09996e-06	21.215
rs62343369	T	C	0.0497092	0.1602	0.010101	8.59706e-07	24.216
rs6432877	G	C	0.0634374	0.255	0.008608	1.69981e-13	54.317
rs6839308	A	C	0.0365599	0.3758	0.00761	1.55901e-06	23.078
rs6938732	G	A	-0.0353917	0.5682	0.00727	1.128e-06	23.697
rs6974720	C	T	-0.0649464	0.0743	0.01371	2.173e-06	22.439
rs7181019	T	G	0.0400457	0.2549	0.008378	1.75299e-06	22.848
rs7208909	C	T	0.0396299	0.2287	0.008645	4.55995e-06	21.013
rs7279333	G	C	-0.0742448	0.0651	0.015158	9.69996e-07	23.99
rs73071855	A	G	-0.0914439	0.0388	0.019353	2.30001e-06	22.326
rs74299235	T	C	0.042528	0.2331	0.008984	2.19999e-06	22.411
rs7632496	G	T	-0.0483746	0.1947	0.009371	2.44698e-07	26.646
rs7822700	G	C	-0.0361291	0.6678	0.007669	2.46899e-06	22.193
rs7909832	C	T	-0.0340634	0.5513	0.00724	2.537e-06	22.137
rs7952149	T	C	-0.0399962	0.7745	0.008748	4.84005e-06	20.903
rs79887602	C	G	-0.0781696	0.0518	0.016891	3.69999e-06	21.418
rs908546	G	C	-0.0381687	0.5966	0.007684	6.80002e-07	24.671
rs940580	T	G	-0.0395566	0.2576	0.008244	1.601e-06	23.021
rs9901765	C	A	-0.0590651	0.0979	0.012675	3.16497e-06	21.716
3. Epilepsy-GPX
SNP	EA	OA	Beta	Eaf	SE	Pval	F
rs1012157	G	A	-0.0449086	0.7676	0.008685	2.323e-07	26.739
rs10156124	G	C	0.080159	0.0485	0.017157	2.97701e-06	21.828
rs10247416	T	G	0.0684339	0.0738	0.014122	1.25901e-06	23.484
rs10783165	A	C	-0.0371906	0.3043	0.007959	2.97201e-06	21.837
rs10831236	T	C	-0.0883508	0.0391	0.018581	1.98098e-06	22.61
rs10873348	T	G	0.0424954	0.7095	0.007937	8.62303e-08	28.665
rs11065064	T	C	-0.0537367	0.1174	0.011482	2.87402e-06	21.902
rs115068216	A	C	0.124702	0.0256	0.023685	1.40001e-07	27.72
rs115267406	C	T	0.076301	0.0677	0.014487	1.388e-07	27.741
rs11745883	G	A	0.0347318	0.4302	0.007514	3.79997e-06	21.363
rs12672013	C	T	0.0650811	0.0857	0.013209	8.34507e-07	24.275
rs13090746	G	A	-0.0356273	0.6869	0.007775	4.61604e-06	20.995
rs13290909	C	T	0.0627045	0.0901	0.012923	1.22301e-06	23.542
rs1356794	C	T	0.0341103	0.6134	0.007399	4.01902e-06	21.252
rs16832848	A	G	-0.0384932	0.6641	0.007899	1.09999e-06	23.746
rs1831150	G	A	-0.0383379	0.29	0.008044	1.88e-06	22.715
rs1918540	A	G	0.0399454	0.7433	0.008622	3.60803e-06	21.465
rs1924706	A	G	-0.105781	0.0346	0.020592	2.78798e-07	26.389
rs2147676	A	G	0.0348392	0.5306	0.007408	2.56602e-06	22.118
rs2706059	G	A	-0.0680152	0.0724	0.014552	2.95699e-06	21.846
rs2753616	A	G	-0.0366818	0.586	0.007387	6.844e-07	24.661
rs2768557	C	T	0.0418881	0.7773	0.008794	1.90599e-06	22.686
rs2844399	G	A	-0.0343891	0.5334	0.007317	2.60597e-06	22.09
rs34244251	A	G	0.0409845	0.2579	0.0083	7.90497e-07	24.384
rs3775282	C	T	0.0475735	0.1629	0.009783	1.158e-06	23.649
rs4638568	A	G	-0.0861022	0.0605	0.015681	4.3e-08	30.151
rs4671319	A	G	-0.0418775	0.5415	0.007262	8.07291e-09	33.258
rs4745262	A	G	0.044186	0.1842	0.009291	1.97902e-06	22.62
rs4817045	T	G	-0.0530845	0.8601	0.010454	3.82402e-07	25.786
rs491132	G	A	0.0378009	0.6813	0.008127	3.29997e-06	21.632
rs58343998	A	G	-0.0590251	0.1119	0.011688	4.41804e-07	25.503
rs5999450	T	G	-0.0511646	0.8732	0.010937	2.89101e-06	21.884
rs60382083	C	A	0.065528	0.0838	0.013598	1.44401e-06	23.223
rs61779328	G	A	0.0502709	0.183	0.00964	1.84302e-07	27.196
rs621302	C	T	-0.0860604	0.0415	0.018684	4.09996e-06	21.215
rs62343369	T	C	0.0497092	0.1602	0.010101	8.59706e-07	24.216
rs6432877	G	C	0.0634374	0.255	0.008608	1.69981e-13	54.317
rs6839308	A	C	0.0365599	0.3758	0.00761	1.55901e-06	23.078
rs6938732	G	A	-0.0353917	0.5682	0.00727	1.1283e-06	23.697
rs6974720	C	T	-0.0649464	0.0743	0.01371	2.1731e-06	22.439
rs7181019	T	G	0.0400457	0.2549	0.008378	1.75299e-06	22.848
rs7208909	C	T	0.0396299	0.2287	0.008645	4.55995e-06	21.013
rs7279333	G	C	-0.0742448	0.0651	0.015158	9.69996e-07	23.99
rs73071855	A	G	-0.0914439	0.0388	0.019353	2.30001e-06	22.326
rs74299235	T	C	0.042528	0.2331	0.008984	2.19999e-06	22.411
rs7632496	G	T	-0.0483746	0.1947	0.009371	2.44698e-07	26.646
rs7822700	G	C	-0.0361291	0.6678	0.007669	2.46899e-06	22.193
rs7909832	C	T	-0.0340634	0.5513	0.00724	2.5372e-06	22.137
rs7952149	T	C	-0.0399962	0.7745	0.008748	4.84005e-06	20.903
rs79887602	C	G	-0.0781696	0.0518	0.016891	3.69999e-06	21.418
rs908546	G	C	-0.0381687	0.5966	0.007684	6.80002e-07	24.671
rs940580	T	G	-0.0395566	0.2576	0.008244	1.6012e-06	23.021
rs9901765	C	A	-0.0590651	0.0979	0.012675	3.16497e-06	21.716
4. Epilepsy-CAT
SNP	EA	OA	Beta	Eaf	SE	Pval	F
rs1012157	G	A	-0.0449086	0.7676	0.008685	2.323e-07	26.739
rs10156124	G	C	0.080159	0.0485	0.017157	2.97701e-06	21.828
rs10247416	T	G	0.0684339	0.0738	0.014122	1.25901e-06	23.484
rs10783165	A	C	-0.0371906	0.3043	0.007959	2.97201e-06	21.837
rs10831236	T	C	-0.0883508	0.0391	0.018581	1.98098e-06	22.61
rs10873348	T	G	0.0424954	0.7095	0.007937	8.62303e-08	28.665
rs11065064	T	C	-0.0537367	0.1174	0.011482	2.87402e-06	21.902
rs115068216	A	C	0.124702	0.0256	0.023685	1.40001e-07	27.72
rs115267406	C	T	0.076301	0.0677	0.014487	1.388e-07	27.741
rs11745883	G	A	0.0347318	0.4302	0.007514	3.79997e-06	21.363
rs12672013	C	T	0.0650811	0.0857	0.013209	8.34507e-07	24.275
rs13090746	G	A	-0.0356273	0.6869	0.007775	4.61604e-06	20.995
rs13290909	C	T	0.0627045	0.0901	0.012923	1.22301e-06	23.542
rs1356794	C	T	0.0341103	0.6134	0.007399	4.01902e-06	21.252
rs16832848	A	G	-0.0384932	0.6641	0.007899	1.09999e-06	23.746
rs1831150	G	A	-0.0383379	0.29	0.008044	1.882e-06	22.715
rs1918540	A	G	0.0399454	0.7433	0.008622	3.60803e-06	21.465
rs1924706	A	G	-0.105781	0.0346	0.020592	2.78798e-07	26.389
rs2147676	A	G	0.0348392	0.5306	0.007408	2.56602e-06	22.118
rs2706059	G	A	-0.0680152	0.0724	0.014552	2.95699e-06	21.846
rs2753616	A	G	-0.0366818	0.586	0.007387	6.844e-07	24.661
rs2768557	C	T	0.0418881	0.7773	0.008794	1.90599e-06	22.686
rs2844399	G	A	-0.0343891	0.5334	0.007317	2.60597e-06	22.09
rs34244251	A	G	0.0409845	0.2579	0.0083	7.90497e-07	24.384
rs3775282	C	T	0.0475735	0.1629	0.009783	1.158e-06	23.649
rs4638568	A	G	-0.0861022	0.0605	0.015681	4e-08	30.151
rs4671319	A	G	-0.0418775	0.5415	0.007262	8.07291e-09	33.258
rs4745262	A	G	0.044186	0.1842	0.009291	1.97902e-06	22.62
rs4817045	T	G	-0.0530845	0.8601	0.010454	3.82402e-07	25.786
rs491132	G	A	0.0378009	0.6813	0.008127	3.29997e-06	21.632
rs58343998	A	G	-0.0590251	0.1119	0.011688	4.41804e-07	25.503
rs5999450	T	G	-0.0511646	0.8732	0.010937	2.89101e-06	21.884
rs60382083	C	A	0.065528	0.0838	0.013598	1.44401e-06	23.223
rs61779328	G	A	0.0502709	0.183	0.00964	1.84302e-07	27.196
rs621302	C	T	-0.0860604	0.0415	0.018684	4.09996e-06	21.215
rs62343369	T	C	0.0497092	0.1602	0.010101	8.59706e-07	24.216
rs6432877	G	C	0.0634374	0.255	0.008608	1.69981e-13	54.317
rs6839308	A	C	0.0365599	0.3758	0.00761	1.55901e-06	23.078
rs6938732	G	A	-0.0353917	0.5682	0.00727	1.128e-06	23.697
rs6974720	C	T	-0.0649464	0.0743	0.01371	2.173e-06	22.439
rs7181019	T	G	0.0400457	0.2549	0.008378	1.75299e-06	22.848
rs7208909	C	T	0.0396299	0.2287	0.008645	4.55995e-06	21.013
rs7279333	G	C	-0.0742448	0.0651	0.015158	9.69996e-07	23.99
rs73071855	A	G	-0.0914439	0.0388	0.019353	2.30001e-06	22.326
rs74299235	T	C	0.042528	0.2331	0.008984	2.19999e-06	22.411
rs7632496	G	T	-0.0483746	0.1947	0.009371	2.44698e-07	26.646
rs7822700	G	C	-0.0361291	0.6678	0.007669	2.46899e-06	22.193
rs7909832	C	T	-0.0340634	0.5513	0.00724	2.537e-06	22.137
rs7952149	T	C	-0.0399962	0.7745	0.008748	4.84005e-06	20.903
rs79887602	C	G	-0.0781696	0.0518	0.016891	3.69999e-06	21.418
rs908546	G	C	-0.0381687	0.5966	0.007684	6.80002e-07	24.671
rs940580	T	G	-0.0395566	0.2576	0.008244	1.601e-06	23.021
rs9901765	C	A	-0.0590651	0.0979	0.012675	3.16497e-06	21.716
5. Epilepsy-UA
SNP	EA	OA	Beta	Eaf	SE	Pval	F
rs1012157	G	A	-0.0449086	0.7676	0.008685	2.323e-07	26.739
rs10156124	G	C	0.080159	0.0485	0.017157	2.97701e-06	21.828
rs10247416	T	G	0.0684339	0.0738	0.014122	1.25901e-06	23.484
rs10783165	A	C	-0.0371906	0.3043	0.007959	2.97201e-06	21.837
rs10831236	T	C	-0.0883508	0.0391	0.018581	1.98098e-06	22.61
rs10873348	T	G	0.0424954	0.7095	0.007937	8.62303e-08	28.665
rs11065064	T	C	-0.0537367	0.1174	0.011482	2.87402e-06	21.902
rs115068216	A	C	0.124702	0.0256	0.023685	1.40001e-07	27.72
rs115267406	C	T	0.076301	0.0677	0.014487	1.388e-07	27.741
rs11745883	G	A	0.0347318	0.4302	0.007514	3.79997e-06	21.363
rs12672013	C	T	0.0650811	0.0857	0.013209	8.34507e-07	24.275
rs13090746	G	A	-0.0356273	0.6869	0.007775	4.61604e-06	20.995
rs13290909	C	T	0.0627045	0.0901	0.012923	1.22301e-06	23.542
rs1356794	C	T	0.0341103	0.6134	0.007399	4.01902e-06	21.252
rs16832848	A	G	-0.0384932	0.6641	0.007899	1.09999e-06	23.746
rs1831150	G	A	-0.0383379	0.29	0.008044	1.882e-06	22.715
rs1918540	A	G	0.0399454	0.7433	0.008622	3.60803e-06	21.465
rs1924706	A	G	-0.105781	0.0346	0.020592	2.78798e-07	26.389
rs2147676	A	G	0.0348392	0.5306	0.007408	2.56602e-06	22.118
rs2706059	G	A	-0.0680152	0.0724	0.014552	2.95699e-06	21.846
rs2753616	A	G	-0.0366818	0.586	0.007387	6.844e-07	24.661
rs2768557	C	T	0.0418881	0.7773	0.008794	1.90599e-06	22.686
rs2844399	G	A	-0.0343891	0.5334	0.007317	2.60597e-06	22.09
rs34244251	A	G	0.0409845	0.2579	0.0083	7.90497e-07	24.384
rs3775282	C	T	0.0475735	0.1629	0.009783	1.158e-06	23.649
rs4638568	A	G	-0.0861022	0.0605	0.015681	4e-08	30.151
rs4671319	A	G	-0.0418775	0.5415	0.007262	8.07291e-09	33.258
rs4745262	A	G	0.044186	0.1842	0.009291	1.97902e-06	22.62
rs4817045	T	G	-0.0530845	0.8601	0.010454	3.82402e-07	25.786
rs491132	G	A	0.0378009	0.6813	0.008127	3.29997e-06	21.632
rs58343998	A	G	-0.0590251	0.1119	0.011688	4.41804e-07	25.503
rs5999450	T	G	-0.0511646	0.8732	0.010937	2.89101e-06	21.884
rs60382083	C	A	0.065528	0.0838	0.013598	1.44401e-06	23.223
rs61779328	G	A	0.0502709	0.183	0.00964	1.84302e-07	27.196
rs621302	C	T	-0.0860604	0.0415	0.018684	4.09996e-06	21.215
rs62343369	T	C	0.0497092	0.1602	0.010101	8.59706e-07	24.216
rs6432877	G	C	0.0634374	0.255	0.008608	1.69981e-13	54.317
rs6839308	A	C	0.0365599	0.3758	0.00761	1.55901e-06	23.078
rs6938732	G	A	-0.0353917	0.5682	0.00727	1.128e-06	23.697
rs6974720	C	T	-0.0649464	0.0743	0.01371	2.173e-06	22.439
rs7181019	T	G	0.0400457	0.2549	0.008378	1.75299e-06	22.848
rs7208909	C	T	0.0396299	0.2287	0.008645	4.55995e-06	21.013
rs7279333	G	C	-0.0742448	0.0651	0.015158	9.69996e-07	23.99
rs73071855	A	G	-0.0914439	0.0388	0.019353	2.30001e-06	22.326
rs74299235	T	C	0.042528	0.2331	0.008984	2.19999e-06	22.411
rs7632496	G	T	-0.0483746	0.1947	0.009371	2.44698e-07	26.646
rs7822700	G	C	-0.0361291	0.6678	0.007669	2.46899e-06	22.193
rs7909832	C	T	-0.0340634	0.5513	0.00724	2.537e-06	22.137
rs7952149	T	C	-0.0399962	0.7745	0.008748	4.84005e-06	20.903
rs79887602	C	G	-0.0781696	0.0518	0.016891	3.69999e-06	21.418
rs908546	G	C	-0.0381687	0.5966	0.007684	6.80002e-07	24.671
rs940580	T	G	-0.0395566	0.2576	0.008244	1.601e-06	23.021
rs9901765	C	A	-0.0590651	0.0979	0.012675	3.16497e-06	21.716
6. Epilepsy-Zinc
SNP	EA	OA	Beta	Eaf	SE	Pval	F
rs1012157	G	A	-0.0449086	0.7676	0.008685	2.323e-07	26.739
rs10247416	T	G	0.0684339	0.0738	0.014122	1.25901e-06	23.484
rs10873348	T	G	0.0424954	0.7095	0.007937	8.62303e-08	28.665
rs115267406	C	T	0.076301	0.0677	0.014487	1.388e-07	27.741
rs11745883	G	A	0.0347318	0.4302	0.007514	3.79997e-06	21.363
rs12672013	C	T	0.0650811	0.0857	0.013209	8.34507e-07	24.275
rs13090746	G	A	-0.0356273	0.6869	0.007775	4.61604e-06	20.995
rs1356794	C	T	0.0341103	0.6134	0.007399	4.01902e-06	21.252
rs16832848	A	G	-0.0384932	0.6641	0.007899	1.09999e-06	23.746
rs1831150	G	A	-0.0383379	0.29	0.008044	1.882e-06	22.715
rs1918540	A	G	0.0399454	0.7433	0.008622	3.60803e-06	21.465
rs1924706	A	G	-0.105781	0.0346	0.020592	2.78798e-07	26.389
rs2147676	A	G	0.0348392	0.5306	0.007408	2.56602e-06	22.118
rs2706059	G	A	-0.0680152	0.0724	0.014552	2.95699e-06	21.846
rs2753616	A	G	-0.0366818	0.586	0.007387	6.844e-07	24.661
rs2768557	C	T	0.0418881	0.7773	0.008794	1.90599e-06	22.686
rs2844399	G	A	-0.0343891	0.5334	0.007317	2.60597e-06	22.09
rs34244251	A	G	0.0409845	0.2579	0.0083	7.90497e-07	24.384
rs3775282	C	T	0.0475735	0.1629	0.009783	1.158e-06	23.649
rs4638568	A	G	-0.0861022	0.0605	0.015681	4e-08	30.151
rs4671319	A	G	-0.0418775	0.5415	0.007262	8.07291e-09	33.258
rs4745262	A	G	0.044186	0.1842	0.009291	1.97902e-06	22.62
rs491132	G	A	0.0378009	0.6813	0.008127	3.29997e-06	21.632
rs58343998	A	G	-0.0590251	0.1119	0.011688	4.41804e-07	25.503
rs5999450	T	G	-0.0511646	0.8732	0.010937	2.89101e-06	21.884
rs60382083	C	A	0.065528	0.0838	0.013598	1.44401e-06	23.223
rs621302	C	T	-0.0860604	0.0415	0.018684	4.09996e-06	21.215
rs62343369	T	C	0.0497092	0.1602	0.010101	8.59706e-07	24.216
rs6839308	A	C	0.0365599	0.3758	0.00761	1.55901e-06	23.078
rs6938732	G	A	-0.0353917	0.5682	0.00727	1.128e-06	23.697
rs6974720	C	T	-0.0649464	0.0743	0.01371	2.173e-06	22.439
rs7181019	T	G	0.0400457	0.2549	0.008378	1.75299e-06	22.848
rs7208909	C	T	0.0396299	0.2287	0.008645	4.55995e-06	21.013
rs7909832	C	T	-0.0340634	0.5513	0.00724	2.537e-06	22.137
rs7952149	T	C	-0.0399962	0.7745	0.008748	4.84005e-06	20.903
rs940580	T	G	-0.0395566	0.2576	0.008244	1.601e-06	23.021
rs9901765	C	A	-0.0590651	0.0979	0.012675	3.16497e-06	21.716
7. Epilepsy- Tocopherol
SNP	EA	OA	Beta	Eaf	SE	Pval	F
rs1012157	G	A	-0.0449086	0.7676	0.008685	2.323e-07	26.739
rs10156124	G	C	0.080159	0.0485	0.017157	2.97701e-06	21.828
rs10247416	T	G	0.0684339	0.0738	0.014122	1.25901e-06	23.484
rs10831236	T	C	-0.0883508	0.0391	0.018581	1.98098e-06	22.61
rs10873348	T	G	0.0424954	0.7095	0.007937	8.62303e-08	28.665
rs115267406	C	T	0.076301	0.0677	0.014487	1.388e-07	27.741
rs11745883	G	A	0.0347318	0.4302	0.007514	3.79997e-06	21.363
rs12672013	C	T	0.0650811	0.0857	0.013209	8.34507e-07	24.275
rs13090746	G	A	-0.0356273	0.6869	0.007775	4.61604e-06	20.995
rs1356794	C	T	0.0341103	0.6134	0.007399	4.01902e-06	21.252
rs16832848	A	G	-0.0384932	0.6641	0.007899	1.09999e-06	23.746
rs1831150	G	A	-0.0383379	0.29	0.008044	1.882e-06	22.715
rs1918540	A	G	0.0399454	0.7433	0.008622	3.60803e-06	21.465
rs1924706	A	G	-0.105781	0.0346	0.020592	2.78798e-07	26.389
rs2147676	A	G	0.0348392	0.5306	0.007408	2.56602e-06	22.118
rs2706059	G	A	-0.0680152	0.0724	0.014552	2.95699e-06	21.846
rs2753616	A	G	-0.0366818	0.586	0.007387	6.844e-07	24.661
rs2768557	C	T	0.0418881	0.7773	0.008794	1.90599e-06	22.686
rs2844399	G	A	-0.0343891	0.5334	0.007317	2.60597e-06	22.09
rs34244251	A	G	0.0409845	0.2579	0.0083	7.90497e-07	24.384
rs3775282	C	T	0.0475735	0.1629	0.009783	1.158e-06	23.649
rs4638568	A	G	-0.0861022	0.0605	0.015681	4e-08	30.151
rs4671319	A	G	-0.0418775	0.5415	0.007262	8.07291e-09	33.258
rs4745262	A	G	0.044186	0.1842	0.009291	1.97902e-06	22.62
rs491132	G	A	0.0378009	0.6813	0.008127	3.29997e-06	21.632
rs58343998	A	G	-0.0590251	0.1119	0.011688	4.41804e-07	25.503
rs5999450	T	G	-0.0511646	0.8732	0.010937	2.89101e-06	21.884
rs60382083	C	A	0.065528	0.0838	0.013598	1.44401e-06	23.223
rs621302	C	T	-0.0860604	0.0415	0.018684	4.09996e-06	21.215
rs62343369	T	C	0.0497092	0.1602	0.010101	8.59706e-07	24.216
rs6432877	G	C	0.0634374	0.255	0.008608	1.69981e-13	54.317
rs6839308	A	C	0.0365599	0.3758	0.00761	1.55901e-06	23.078
rs6938732	G	A	-0.0353917	0.5682	0.00727	1.128e-06	23.697
rs6974720	C	T	-0.0649464	0.0743	0.01371	2.173e-06	22.439
rs7181019	T	G	0.0400457	0.2549	0.008378	1.75299e-06	22.848
rs7208909	C	T	0.0396299	0.2287	0.008645	4.55995e-06	21.013
rs7279333	G	C	-0.0742448	0.0651	0.015158	9.69996e-07	23.99
rs7632496	G	T	-0.0483746	0.1947	0.009371	2.44698e-07	26.646
rs7822700	G	C	-0.0361291	0.6678	0.007669	2.46899e-06	22.193
rs7909832	C	T	-0.0340634	0.5513	0.00724	2.537e-06	22.137
rs7952149	T	C	-0.0399962	0.7745	0.008748	4.84005e-06	20.903
rs908546	G	C	-0.0381687	0.5966	0.007684	6.80002e-07	24.671
rs940580	T	G	-0.0395566	0.2576	0.008244	1.601e-06	23.021
rs9901765	C	A	-0.0590651	0.0979	0.012675	3.16497e-06	21.716
8. Epilepsy- Ascorbate
SNP	EA	OA	Beta	Eaf	SE	Pval	F
rs1012157	G	A	-0.0449086	0.7676	0.008685	2.323e-07	26.739
rs10156124	G	C	0.080159	0.0485	0.017157	2.97701e-06	21.828
rs10247416	T	G	0.0684339	0.0738	0.014122	1.25901e-06	23.484
rs10783165	A	C	-0.0371906	0.3043	0.007959	2.97201e-06	21.837
rs10831236	T	C	-0.0883508	0.0391	0.018581	1.98098e-06	22.61
rs10873348	T	G	0.0424954	0.7095	0.007937	8.62303e-08	28.665
rs11065064	T	C	-0.0537367	0.1174	0.011482	2.87402e-06	21.902
rs115068216	A	C	0.124702	0.0256	0.023685	1.40001e-07	27.72
rs115267406	C	T	0.076301	0.0677	0.014487	1.388e-07	27.741
rs11745883	G	A	0.0347318	0.4302	0.007514	3.79997e-06	21.363
rs12672013	C	T	0.0650811	0.0857	0.013209	8.34507e-07	24.275
rs13090746	G	A	-0.0356273	0.6869	0.007775	4.61604e-06	20.995
rs13290909	C	T	0.0627045	0.0901	0.012923	1.22301e-06	23.542
rs1356794	C	T	0.0341103	0.6134	0.007399	4.01902e-06	21.252
rs16832848	A	G	-0.0384932	0.6641	0.007899	1.09999e-06	23.746
rs1831150	G	A	-0.0383379	0.29	0.008044	1.882e-06	22.715
rs1918540	A	G	0.0399454	0.7433	0.008622	3.60803e-06	21.465
rs1924706	A	G	-0.105781	0.0346	0.020592	2.78798e-07	26.389
rs2147676	A	G	0.0348392	0.5306	0.007408	2.56602e-06	22.118
rs2706059	G	A	-0.0680152	0.0724	0.014552	2.95699e-06	21.846
rs2753616	A	G	-0.0366818	0.586	0.007387	6.844e-07	24.661
rs2768557	C	T	0.0418881	0.7773	0.008794	1.90599e-06	22.686
rs2844399	G	A	-0.0343891	0.5334	0.007317	2.60597e-06	22.09
rs34244251	A	G	0.0409845	0.2579	0.0083	7.90497e-07	24.384
rs3775282	C	T	0.0475735	0.1629	0.009783	1.158e-06	23.649
rs4638568	A	G	-0.0861022	0.0605	0.015681	4e-08	30.151
rs4671319	A	G	-0.0418775	0.5415	0.007262	8.07291e-09	33.258
rs4745262	A	G	0.044186	0.1842	0.009291	1.97902e-06	22.62
rs4817045	T	G	-0.0530845	0.8601	0.010454	3.82402e-07	25.786
rs491132	G	A	0.0378009	0.6813	0.008127	3.29997e-06	21.632
rs58343998	A	G	-0.0590251	0.1119	0.011688	4.41804e-07	25.503
rs5999450	T	G	-0.0511646	0.8732	0.010937	2.89101e-06	21.884
rs60382083	C	A	0.065528	0.0838	0.013598	1.44401e-06	23.223
rs61779328	G	A	0.0502709	0.183	0.00964	1.84302e-07	27.196
rs621302	C	T	-0.0860604	0.0415	0.018684	4.09996e-06	21.215
rs62343369	T	C	0.0497092	0.1602	0.010101	8.59706e-07	24.216
rs6432877	G	C	0.0634374	0.255	0.008608	1.69981e-13	54.317
rs6839308	A	C	0.0365599	0.3758	0.00761	1.55901e-06	23.078
rs6938732	G	A	-0.0353917	0.5682	0.00727	1.128e-06	23.697
rs6974720	C	T	-0.0649464	0.0743	0.01371	2.173e-06	22.439
rs7181019	T	G	0.0400457	0.2549	0.008378	1.75299e-06	22.848
rs7208909	C	T	0.0396299	0.2287	0.008645	4.55995e-06	21.013
rs7279333	G	C	-0.0742448	0.0651	0.015158	9.69996e-07	23.99
rs73071855	A	G	-0.0914439	0.0388	0.019353	2.30001e-06	22.326
rs74299235	T	C	0.042528	0.2331	0.008984	2.19999e-06	22.411
rs7632496	G	T	-0.0483746	0.1947	0.009371	2.44698e-07	26.646
rs7822700	G	C	-0.0361291	0.6678	0.007669	2.46899e-06	22.193
rs7909832	C	T	-0.0340634	0.5513	0.00724	2.537e-06	22.137
rs7952149	T	C	-0.0399962	0.7745	0.008748	4.84005e-06	20.903
rs79887602	C	G	-0.0781696	0.0518	0.016891	3.69999e-06	21.418
rs908546	G	C	-0.0381687	0.5966	0.007684	6.80002e-07	24.671
rs940580	T	G	-0.0395566	0.2576	0.008244	1.601e-06	23.021
rs9901765	C	A	-0.0590651	0.0979	0.012675	3.16497e-06	21.716
9. Epilepsy- Retinol
SNP	EA	OA	Beta	Eaf	SE	Pval	F
rs1012157	G	A	-0.0449086	0.7676	0.008685	2.323e-07	26.739
rs10156124	G	C	0.080159	0.0485	0.017157	2.97701e-06	21.828
rs10247416	T	G	0.0684339	0.0738	0.014122	1.25901e-06	23.484
rs10783165	A	C	-0.0371906	0.3043	0.007959	2.97201e-06	21.837
rs10831236	T	C	-0.0883508	0.0391	0.018581	1.98098e-06	22.61
rs10873348	T	G	0.0424954	0.7095	0.007937	8.62303e-08	28.665
rs11065064	T	C	-0.0537367	0.1174	0.011482	2.87402e-06	21.902
rs115068216	A	C	0.124702	0.0256	0.023685	1.40001e-07	27.72
rs115267406	C	T	0.076301	0.0677	0.014487	1.388e-07	27.741
rs11745883	G	A	0.0347318	0.4302	0.007514	3.79997e-06	21.363
rs12672013	C	T	0.0650811	0.0857	0.013209	8.34507e-07	24.275
rs13090746	G	A	-0.0356273	0.6869	0.007775	4.61604e-06	20.995
rs13290909	C	T	0.0627045	0.0901	0.012923	1.22301e-06	23.542
rs1356794	C	T	0.0341103	0.6134	0.007399	4.01902e-06	21.252
rs16832848	A	G	-0.0384932	0.6641	0.007899	1.09999e-06	23.746
rs1831150	G	A	-0.0383379	0.29	0.008044	1.882e-06	22.715
rs1918540	A	G	0.0399454	0.7433	0.008622	3.60803e-06	21.465
rs1924706	A	G	-0.105781	0.0346	0.020592	2.78798e-07	26.389
rs2147676	A	G	0.0348392	0.5306	0.007408	2.56602e-06	22.118
rs2706059	G	A	-0.0680152	0.0724	0.014552	2.95699e-06	21.846
rs2753616	A	G	-0.0366818	0.586	0.007387	6.844e-07	24.661
rs2768557	C	T	0.0418881	0.7773	0.008794	1.90599e-06	22.686
rs2844399	G	A	-0.0343891	0.5334	0.007317	2.60597e-06	22.09
rs34244251	A	G	0.0409845	0.2579	0.0083	7.90497e-07	24.384
rs3775282	C	T	0.0475735	0.1629	0.009783	1.158e-06	23.649
rs4638568	A	G	-0.0861022	0.0605	0.015681	4e-08	30.151
rs4671319	A	G	-0.0418775	0.5415	0.007262	8.07291e-09	33.258
rs4745262	A	G	0.044186	0.1842	0.009291	1.97902e-06	22.62
rs4817045	T	G	-0.0530845	0.8601	0.010454	3.82402e-07	25.786
rs491132	G	A	0.0378009	0.6813	0.008127	3.29997e-06	21.632
rs58343998	A	G	-0.0590251	0.1119	0.011688	4.41804e-07	25.503
rs5999450	T	G	-0.0511646	0.8732	0.010937	2.89101e-06	21.884
rs60382083	C	A	0.065528	0.0838	0.013598	1.44401e-06	23.223
rs61779328	G	A	0.0502709	0.183	0.00964	1.84302e-07	27.196
rs621302	C	T	-0.0860604	0.0415	0.018684	4.09996e-06	21.215
rs62343369	T	C	0.0497092	0.1602	0.010101	8.59706e-07	24.216
rs6432877	G	C	0.0634374	0.255	0.008608	1.69981e-13	54.317
rs6839308	A	C	0.0365599	0.3758	0.00761	1.55901e-06	23.078
rs6938732	G	A	-0.0353917	0.5682	0.00727	1.128e-06	23.697
rs6974720	C	T	-0.0649464	0.0743	0.01371	2.173e-06	22.439
rs7181019	T	G	0.0400457	0.2549	0.008378	1.75299e-06	22.848
rs7208909	C	T	0.0396299	0.2287	0.008645	4.55995e-06	21.013
rs7279333	G	C	-0.0742448	0.0651	0.015158	9.69996e-07	23.99
rs73071855	A	G	-0.0914439	0.0388	0.019353	2.30001e-06	22.326
rs74299235	T	C	0.042528	0.2331	0.008984	2.19999e-06	22.411
rs7632496	G	T	-0.0483746	0.1947	0.009371	2.44698e-07	26.646
rs7822700	G	C	-0.0361291	0.6678	0.007669	2.46899e-06	22.193
rs7909832	C	T	-0.0340634	0.5513	0.00724	2.537e-06	22.137
rs7952149	T	C	-0.0399962	0.7745	0.008748	4.84005e-06	20.903
rs79887602	C	G	-0.0781696	0.0518	0.016891	3.69999e-06	21.418
rs908546	G	C	-0.0381687	0.5966	0.007684	6.80002e-07	24.671
rs940580	T	G	-0.0395566	0.2576	0.008244	1.601e-06	23.021
rs9901765	C	A	-0.0590651	0.0979	0.012675	3.16497e-06	21.716
10. Epilepsy- Albumin
SNP	EA	OA	Beta	Eaf	SE	Pval	F
rs1012157	G	A	-0.0449086	0.7676	0.008685	2.323e-07	26.739
rs10156124	G	C	0.080159	0.0485	0.017157	2.97701e-06	21.828
rs10247416	T	G	0.0684339	0.0738	0.014122	1.25901e-06	23.484
rs10783165	A	C	-0.0371906	0.3043	0.007959	2.97201e-06	21.837
rs10831236	T	C	-0.0883508	0.0391	0.018581	1.98098e-06	22.61
rs10873348	T	G	0.0424954	0.7095	0.007937	8.62303e-08	28.665
rs11065064	T	C	-0.0537367	0.1174	0.011482	2.87402e-06	21.902
rs115068216	A	C	0.124702	0.0256	0.023685	1.40001e-07	27.72
rs115267406	C	T	0.076301	0.0677	0.014487	1.388e-07	27.741
rs11745883	G	A	0.0347318	0.4302	0.007514	3.79997e-06	21.363
rs12672013	C	T	0.0650811	0.0857	0.013209	8.34507e-07	24.275
rs13090746	G	A	-0.0356273	0.6869	0.007775	4.61604e-06	20.995
rs13290909	C	T	0.0627045	0.0901	0.012923	1.22301e-06	23.542
rs1356794	C	T	0.0341103	0.6134	0.007399	4.01902e-06	21.252
rs16832848	A	G	-0.0384932	0.6641	0.007899	1.09999e-06	23.746
rs1831150	G	A	-0.0383379	0.29	0.008044	1.882e-06	22.715
rs1918540	A	G	0.0399454	0.7433	0.008622	3.60803e-06	21.465
rs1924706	A	G	-0.105781	0.0346	0.020592	2.78798e-07	26.389
rs2147676	A	G	0.0348392	0.5306	0.007408	2.56602e-06	22.118
rs2706059	G	A	-0.0680152	0.0724	0.014552	2.95699e-06	21.846
rs2753616	A	G	-0.0366818	0.586	0.007387	6.844e-07	24.661
rs2768557	C	T	0.0418881	0.7773	0.008794	1.90599e-06	22.686
rs2844399	G	A	-0.0343891	0.5334	0.007317	2.60597e-06	22.09
rs34244251	A	G	0.0409845	0.2579	0.0083	7.90497e-07	24.384
rs3775282	C	T	0.0475735	0.1629	0.009783	1.158e-06	23.649
rs4638568	A	G	-0.0861022	0.0605	0.015681	4e-08	30.151
rs4671319	A	G	-0.0418775	0.5415	0.007262	8.07291e-09	33.258
rs4745262	A	G	0.044186	0.1842	0.009291	1.97902e-06	22.62
rs4817045	T	G	-0.0530845	0.8601	0.010454	3.82402e-07	25.786
rs491132	G	A	0.0378009	0.6813	0.008127	3.29997e-06	21.632
rs58343998	A	G	-0.0590251	0.1119	0.011688	4.41804e-07	25.503
rs5999450	T	G	-0.0511646	0.8732	0.010937	2.89101e-06	21.884
rs60382083	C	A	0.065528	0.0838	0.013598	1.44401e-06	23.223
rs61779328	G	A	0.0502709	0.183	0.00964	1.84302e-07	27.196
rs621302	C	T	-0.0860604	0.0415	0.018684	4.09996e-06	21.215
rs62343369	T	C	0.0497092	0.1602	0.010101	8.59706e-07	24.216
rs6432877	G	C	0.0634374	0.255	0.008608	1.69981e-13	54.317
rs6839308	A	C	0.0365599	0.3758	0.00761	1.55901e-06	23.078
rs6938732	G	A	-0.0353917	0.5682	0.00727	1.128e-06	23.697
rs6974720	C	T	-0.0649464	0.0743	0.01371	2.173e-06	22.439
rs7181019	T	G	0.0400457	0.2549	0.008378	1.75299e-06	22.848
rs7208909	C	T	0.0396299	0.2287	0.008645	4.55995e-06	21.013
rs7279333	G	C	-0.0742448	0.0651	0.015158	9.69996e-07	23.99
rs73071855	A	G	-0.0914439	0.0388	0.019353	2.30001e-06	22.326
rs74299235	T	C	0.042528	0.2331	0.008984	2.19999e-06	22.411
rs7632496	G	T	-0.0483746	0.1947	0.009371	2.44698e-07	26.646
rs7822700	G	C	-0.0361291	0.6678	0.007669	2.46899e-06	22.193
rs7909832	C	T	-0.0340634	0.5513	0.00724	2.537e-06	22.137
rs7952149	T	C	-0.0399962	0.7745	0.008748	4.84005e-06	20.903
rs79887602	C	G	-0.0781696	0.0518	0.016891	3.69999e-06	21.418
rs908546	G	C	-0.0381687	0.5966	0.007684	6.80002e-07	24.671
rs940580	T	G	-0.0395566	0.2576	0.008244	1.601e-06	23.021
rs9901765	C	A	-0.0590651	0.0979	0.012675	3.16497e-06	21.716
11. Epilepsy- TBIL
SNP	EA	OA	Beta	Eaf	SE	Pval	F
rs1012157	G	A	-0.0449086	0.7676	0.008685	2.323e-07	26.739
rs10156124	G	C	0.080159	0.0485	0.017157	2.97701e-06	21.828
rs10247416	T	G	0.0684339	0.0738	0.014122	1.25901e-06	23.484
rs10783165	A	C	-0.0371906	0.3043	0.007959	2.97201e-06	21.837
rs10831236	T	C	-0.0883508	0.0391	0.018581	1.98098e-06	22.61
rs10873348	T	G	0.0424954	0.7095	0.007937	8.62303e-08	28.665
rs11065064	T	C	-0.0537367	0.1174	0.011482	2.87402e-06	21.902
rs115068216	A	C	0.124702	0.0256	0.023685	1.40001e-07	27.72
rs115267406	C	T	0.076301	0.0677	0.014487	1.388e-07	27.741
rs11745883	G	A	0.0347318	0.4302	0.007514	3.79997e-06	21.363
rs12672013	C	T	0.0650811	0.0857	0.013209	8.34507e-07	24.275
rs13090746	G	A	-0.0356273	0.6869	0.007775	4.61604e-06	20.995
rs13290909	C	T	0.0627045	0.0901	0.012923	1.22301e-06	23.542
rs1356794	C	T	0.0341103	0.6134	0.007399	4.01902e-06	21.252
rs16832848	A	G	-0.0384932	0.6641	0.007899	1.09999e-06	23.746
rs1831150	G	A	-0.0383379	0.29	0.008044	1.882e-06	22.715
rs1918540	A	G	0.0399454	0.7433	0.008622	3.60803e-06	21.465
rs1924706	A	G	-0.105781	0.0346	0.020592	2.78798e-07	26.389
rs2147676	A	G	0.0348392	0.5306	0.007408	2.56602e-06	22.118
rs2706059	G	A	-0.0680152	0.0724	0.014552	2.95699e-06	21.846
rs2753616	A	G	-0.0366818	0.586	0.007387	6.844e-07	24.661
rs2768557	C	T	0.0418881	0.7773	0.008794	1.90599e-06	22.686
rs2844399	G	A	-0.0343891	0.5334	0.007317	2.60597e-06	22.09
rs34244251	A	G	0.0409845	0.2579	0.0083	7.90497e-07	24.384
rs3775282	C	T	0.0475735	0.1629	0.009783	1.158e-06	23.649
rs4638568	A	G	-0.0861022	0.0605	0.015681	4e-08	30.151
rs4671319	A	G	-0.0418775	0.5415	0.007262	8.07291e-09	33.258
rs4745262	A	G	0.044186	0.1842	0.009291	1.97902e-06	22.62
rs4817045	T	G	-0.0530845	0.8601	0.010454	3.82402e-07	25.786
rs491132	G	A	0.0378009	0.6813	0.008127	3.29997e-06	21.632
rs58343998	A	G	-0.0590251	0.1119	0.011688	4.41804e-07	25.503
rs5999450	T	G	-0.0511646	0.8732	0.010937	2.89101e-06	21.884
rs60382083	C	A	0.065528	0.0838	0.013598	1.44401e-06	23.223
rs61779328	G	A	0.0502709	0.183	0.00964	1.84302e-07	27.196
rs621302	C	T	-0.0860604	0.0415	0.018684	4.09996e-06	21.215
rs62343369	T	C	0.0497092	0.1602	0.010101	8.59706e-07	24.216
rs6432877	G	C	0.0634374	0.255	0.008608	1.69981e-13	54.317
rs6839308	A	C	0.0365599	0.3758	0.00761	1.55901e-06	23.078
rs6938732	G	A	-0.0353917	0.5682	0.00727	1.128e-06	23.697
rs6974720	C	T	-0.0649464	0.0743	0.01371	2.173e-06	22.439
rs7181019	T	G	0.0400457	0.2549	0.008378	1.75299e-06	22.848
rs7279333	G	C	-0.0742448	0.0651	0.015158	9.69996e-07	23.99
rs73071855	A	G	-0.0914439	0.0388	0.019353	2.30001e-06	22.326
rs74299235	T	C	0.042528	0.2331	0.008984	2.19999e-06	22.411
rs7632496	G	T	-0.0483746	0.1947	0.009371	2.44698e-07	26.646
rs7822700	G	C	-0.0361291	0.6678	0.007669	2.46899e-06	22.193
rs7909832	C	T	-0.0340634	0.5513	0.00724	2.537e-06	22.137
rs7952149	T	C	-0.0399962	0.7745	0.008748	4.84005e-06	20.903
rs79887602	C	G	-0.0781696	0.0518	0.016891	3.69999e-06	21.418
rs908546	G	C	-0.0381687	0.5966	0.007684	6.80002e-07	24.671
rs940580	T	G	-0.0395566	0.2576	0.008244	1.601e-06	23.021
rs9901765	C	A	-0.0590651	0.0979	0.012675	3.16497e-06	21.716
Supplementary Table S4. Details of epilepsy predicting SNPs with eleven oxidative stress biomarkers.
SNP: single nucleotide polymorphism; EA: effect allele; OA: non-effect allele; EAF: effect allele frequency; Beta was obtained by allele-related effects; SE: standard error; F: F-statistics. SOD: super oxide dismutase; GST: glutathione transferase; GPX: glutathione per-oxidase; CAT: catalase; UA: uric acid; TBIL: total bilirubin.

## Sheet: Supplementary Table S5
Supplementary Table S5. Details of focal epilepsy predicting SNPs with eleven oxidative stress biomarkers
1. Focal epilepsy-SOD
SNP	EA	OA	Beta	Eaf	SE	Pval	F
rs10247416	T	G	0.0830242	0.0742	0.016411	4.20601e-07	25.593
rs10873348	T	G	0.0424645	0.7085	0.009241	4.32404e-06	21.114
rs11080800	T	C	0.0642661	0.1147	0.013836	3.40001e-06	21.576
rs115068216	A	C	0.144411	0.0252	0.027997	2.5e-07	26.605
rs115413702	C	T	0.172087	0.0158	0.035314	1.09999e-06	23.746
rs11684940	T	C	-0.0544963	0.1626	0.011475	2.04701e-06	22.553
rs11814110	G	A	0.0406419	0.6108	0.00872	3.15399e-06	21.725
rs12672013	C	T	0.0734098	0.085	0.01556	2.386e-06	22.26
rs13090746	G	A	-0.0421399	0.6889	0.00908	3.46897e-06	21.539
rs148684954	A	G	0.187778	0.0117	0.040304	3.18097e-06	21.706
rs151233829	A	G	0.143242	0.0241	0.028376	4.47095e-07	25.482
rs1525538	G	T	0.0466294	0.2389	0.009883	2.38501e-06	22.259
rs1658164	G	A	-0.0413506	0.4649	0.008507	1.167e-06	23.629
rs17232590	A	G	0.0563877	0.1697	0.011721	1.5e-06	23.146
rs17343248	C	G	0.0424421	0.3794	0.008688	1.033e-06	23.863
rs2212656	A	C	0.0587259	0.2504	0.010153	7.29995e-09	33.454
rs2534590	C	T	-0.0438189	0.3214	0.009456	3.58204e-06	21.474
rs2753616	A	G	-0.039997	0.5893	0.008611	3.39703e-06	21.576
rs2765365	C	T	0.0918351	0.9462	0.019602	2.80001e-06	21.949
rs34964612	G	C	-0.0447233	0.3797	0.009178	1.09999e-06	23.746
rs4591547	G	A	0.0398828	0.3992	0.008697	4.52199e-06	21.031
rs4638568	A	G	-0.0912397	0.0612	0.018281	5.99998e-07	24.91
rs60136277	C	G	0.0944397	0.0522	0.019987	2.30001e-06	22.326
rs62343369	T	C	0.0573116	0.1587	0.011903	1.47099e-06	23.184
rs643395	A	G	-0.0599861	0.1308	0.012886	3.24302e-06	21.669
rs6541281	T	C	0.0401919	0.4477	0.008605	2.99399e-06	21.818
rs6829616	A	G	-0.101094	0.9585	0.021868	3.78504e-06	21.372
rs6839308	A	C	0.0435265	0.3718	0.008878	9.45606e-07	24.039
rs6938732	G	A	-0.0402036	0.5623	0.008462	2.02801e-06	22.572
rs7083521	T	G	0.0721874	0.0848	0.015096	1.739e-06	22.867
rs7365361	G	A	0.0457184	0.2665	0.009904	3.90301e-06	21.307
rs74459126	G	A	-0.0735587	0.0761	0.01585	3.46697e-06	21.539
rs75374212	T	C	0.077571	0.0675	0.016736	3.56402e-06	21.483
rs7579646	A	G	0.0493185	0.1954	0.01059	3.211e-06	21.688
rs76501005	T	C	0.104429	0.0382	0.022791	4.60299e-06	20.995
2. Focal epilepsy -GST
SNP	EA	OA	Beta	Eaf	SE	Pval	F
rs10247416	T	G	0.0830242	0.0742	0.016411	4.20601e-07	25.593
rs10873348	T	G	0.0424645	0.7085	0.009241	4.32404e-06	21.114
rs11080800	T	C	0.0642661	0.1147	0.013836	3.40001e-06	21.576
rs115068216	A	C	0.144411	0.0252	0.027997	2.5e-07	26.605
rs115413702	C	T	0.172087	0.0158	0.035314	1.09999e-06	23.746
rs11684940	T	C	-0.0544963	0.1626	0.011475	2.04701e-06	22.553
rs11814110	G	A	0.0406419	0.6108	0.00872	3.15399e-06	21.725
rs12672013	C	T	0.0734098	0.085	0.01556	2.386e-06	22.26
rs13090746	G	A	-0.0421399	0.6889	0.00908	3.46897e-06	21.539
rs148684954	A	G	0.187778	0.0117	0.040304	3.18097e-06	21.706
rs151233829	A	G	0.143242	0.0241	0.028376	4.47095e-07	25.482
rs1525538	G	T	0.0466294	0.2389	0.009883	2.38501e-06	22.259
rs1658164	G	A	-0.0413506	0.4649	0.008507	1.167e-06	23.629
rs17232590	A	G	0.0563877	0.1697	0.011721	1.5e-06	23.146
rs17343248	C	G	0.0424421	0.3794	0.008688	1.033e-06	23.863
rs2212656	A	C	0.0587259	0.2504	0.010153	7.29995e-09	33.454
rs2534590	C	T	-0.0438189	0.3214	0.009456	3.58204e-06	21.474
rs2753616	A	G	-0.039997	0.5893	0.008611	3.39703e-06	21.576
rs2765365	C	T	0.0918351	0.9462	0.019602	2.80001e-06	21.949
rs34964612	G	C	-0.0447233	0.3797	0.009178	1.09999e-06	23.746
rs4591547	G	A	0.0398828	0.3992	0.008697	4.52199e-06	21.031
rs4638568	A	G	-0.0912397	0.0612	0.018281	5.99998e-07	24.91
rs60136277	C	G	0.0944397	0.0522	0.019987	2.30001e-06	22.326
rs62343369	T	C	0.0573116	0.1587	0.011903	1.47099e-06	23.184
rs643395	A	G	-0.0599861	0.1308	0.012886	3.24302e-06	21.669
rs6541281	T	C	0.0401919	0.4477	0.008605	2.99399e-06	21.818
rs6829616	A	G	-0.101094	0.9585	0.021868	3.78504e-06	21.372
rs6839308	A	C	0.0435265	0.3718	0.008878	9.45606e-07	24.039
rs6938732	G	A	-0.0402036	0.5623	0.008462	2.02801e-06	22.572
rs7083521	T	G	0.0721874	0.0848	0.015096	1.739e-06	22.867
rs7365361	G	A	0.0457184	0.2665	0.009904	3.90301e-06	21.307
rs74459126	G	A	-0.0735587	0.0761	0.01585	3.46697e-06	21.539
rs75374212	T	C	0.077571	0.0675	0.016736	3.56402e-06	21.483
rs7579646	A	G	0.0493185	0.1954	0.01059	3.211e-06	21.688
rs76501005	T	C	0.104429	0.0382	0.022791	4.60299e-06	20.995
3. Focal epilepsy -GPX
SNP	EA	OA	Beta	Eaf	SE	Pval	F
rs10247416	T	G	0.0830242	0.0742	0.016411	4.20601e-07	25.593
rs10873348	T	G	0.0424645	0.7085	0.009241	4.32404e-06	21.114
rs11080800	T	C	0.0642661	0.1147	0.013836	3.40001e-06	21.576
rs115068216	A	C	0.144411	0.0252	0.027997	2.5e-07	26.605
rs115413702	C	T	0.172087	0.0158	0.035314	1.09999e-06	23.746
rs11684940	T	C	-0.0544963	0.1626	0.011475	2.04701e-06	22.553
rs11814110	G	A	0.0406419	0.6108	0.00872	3.15399e-06	21.725
rs12672013	C	T	0.0734098	0.085	0.01556	2.386e-06	22.26
rs13090746	G	A	-0.0421399	0.6889	0.00908	3.46897e-06	21.539
rs148684954	A	G	0.187778	0.0117	0.040304	3.18097e-06	21.706
rs151233829	A	G	0.143242	0.0241	0.028376	4.47095e-07	25.482
rs1525538	G	T	0.0466294	0.2389	0.009883	2.38501e-06	22.259
rs1658164	G	A	-0.0413506	0.4649	0.008507	1.167e-06	23.629
rs17232590	A	G	0.0563877	0.1697	0.011721	1.5e-06	23.146
rs17343248	C	G	0.0424421	0.3794	0.008688	1.033e-06	23.863
rs2212656	A	C	0.0587259	0.2504	0.010153	7.29995e-09	33.454
rs2534590	C	T	-0.0438189	0.3214	0.009456	3.58204e-06	21.474
rs2753616	A	G	-0.039997	0.5893	0.008611	3.39703e-06	21.576
rs2765365	C	T	0.0918351	0.9462	0.019602	2.80001e-06	21.949
rs34964612	G	C	-0.0447233	0.3797	0.009178	1.09999e-06	23.746
rs4591547	G	A	0.0398828	0.3992	0.008697	4.52199e-06	21.031
rs4638568	A	G	-0.0912397	0.0612	0.018281	5.99998e-07	24.91
rs60136277	C	G	0.0944397	0.0522	0.019987	2.30001e-06	22.326
rs62343369	T	C	0.0573116	0.1587	0.011903	1.47099e-06	23.184
rs643395	A	G	-0.0599861	0.1308	0.012886	3.24302e-06	21.669
rs6541281	T	C	0.0401919	0.4477	0.008605	2.99399e-06	21.818
rs6829616	A	G	-0.101094	0.9585	0.021868	3.78504e-06	21.372
rs6839308	A	C	0.0435265	0.3718	0.008878	9.45606e-07	24.039
rs6938732	G	A	-0.0402036	0.5623	0.008462	2.02801e-06	22.572
rs7083521	T	G	0.0721874	0.0848	0.015096	1.739e-06	22.867
rs7365361	G	A	0.0457184	0.2665	0.009904	3.90301e-06	21.307
rs74459126	G	A	-0.0735587	0.0761	0.01585	3.46697e-06	21.539
rs75374212	T	C	0.077571	0.0675	0.016736	3.56402e-06	21.483
rs7579646	A	G	0.0493185	0.1954	0.01059	3.211e-06	21.688
rs76501005	T	C	0.104429	0.0382	0.022791	4.60299e-06	20.995
4. Focal epilepsy -CAT
SNP	EA	OA	Beta	Eaf	SE	Pval	F
rs10247416	T	G	0.0830242	0.0742	0.016411	4.20601e-07	25.593
rs10873348	T	G	0.0424645	0.7085	0.009241	4.32404e-06	21.114
rs11080800	T	C	0.0642661	0.1147	0.013836	3.40001e-06	21.576
rs115068216	A	C	0.144411	0.0252	0.027997	2.5e-07	26.605
rs115413702	C	T	0.172087	0.0158	0.035314	1.09999e-06	23.746
rs11684940	T	C	-0.0544963	0.1626	0.011475	2.04701e-06	22.553
rs11814110	G	A	0.0406419	0.6108	0.00872	3.15399e-06	21.725
rs12672013	C	T	0.0734098	0.085	0.01556	2.386e-06	22.26
rs13090746	G	A	-0.0421399	0.6889	0.00908	3.46897e-06	21.539
rs148684954	A	G	0.187778	0.0117	0.040304	3.18097e-06	21.706
rs151233829	A	G	0.143242	0.0241	0.028376	4.47095e-07	25.482
rs1525538	G	T	0.0466294	0.2389	0.009883	2.38501e-06	22.259
rs1658164	G	A	-0.0413506	0.4649	0.008507	1.167e-06	23.629
rs17232590	A	G	0.0563877	0.1697	0.011721	1.5e-06	23.146
rs17343248	C	G	0.0424421	0.3794	0.008688	1.033e-06	23.863
rs2212656	A	C	0.0587259	0.2504	0.010153	7.29995e-09	33.454
rs2534590	C	T	-0.0438189	0.3214	0.009456	3.58204e-06	21.474
rs2753616	A	G	-0.039997	0.5893	0.008611	3.39703e-06	21.576
rs2765365	C	T	0.0918351	0.9462	0.019602	2.80001e-06	21.949
rs34964612	G	C	-0.0447233	0.3797	0.009178	1.09999e-06	23.746
rs4591547	G	A	0.0398828	0.3992	0.008697	4.52199e-06	21.031
rs4638568	A	G	-0.0912397	0.0612	0.018281	5.99998e-07	24.91
rs60136277	C	G	0.0944397	0.0522	0.019987	2.30001e-06	22.326
rs62343369	T	C	0.0573116	0.1587	0.011903	1.47099e-06	23.184
rs643395	A	G	-0.0599861	0.1308	0.012886	3.24302e-06	21.669
rs6541281	T	C	0.0401919	0.4477	0.008605	2.99399e-06	21.818
rs6829616	A	G	-0.101094	0.9585	0.021868	3.78504e-06	21.372
rs6839308	A	C	0.0435265	0.3718	0.008878	9.45606e-07	24.039
rs6938732	G	A	-0.0402036	0.5623	0.008462	2.02801e-06	22.572
rs7083521	T	G	0.0721874	0.0848	0.015096	1.739e-06	22.867
rs7365361	G	A	0.0457184	0.2665	0.009904	3.90301e-06	21.307
rs74459126	G	A	-0.0735587	0.0761	0.01585	3.46697e-06	21.539
rs75374212	T	C	0.077571	0.0675	0.016736	3.56402e-06	21.483
rs7579646	A	G	0.0493185	0.1954	0.01059	3.211e-06	21.688
rs76501005	T	C	0.104429	0.0382	0.022791	4.60299e-06	20.995
5. Focal epilepsy -UA
SNP	EA	OA	Beta	Eaf	SE	Pval	F
rs10247416	T	G	0.0830242	0.0742	0.016411	4.20601e-07	25.593
rs10873348	T	G	0.0424645	0.7085	0.009241	4.32404e-06	21.114
rs11080800	T	C	0.0642661	0.1147	0.013836	3.40001e-06	21.576
rs115068216	A	C	0.144411	0.0252	0.027997	2.5e-07	26.605
rs115413702	C	T	0.172087	0.0158	0.035314	1.09999e-06	23.746
rs11684940	T	C	-0.0544963	0.1626	0.011475	2.04701e-06	22.553
rs11814110	G	A	0.0406419	0.6108	0.00872	3.15399e-06	21.725
rs12672013	C	T	0.0734098	0.085	0.01556	2.386e-06	22.26
rs13090746	G	A	-0.0421399	0.6889	0.00908	3.46897e-06	21.539
rs148684954	A	G	0.187778	0.0117	0.040304	3.18097e-06	21.706
rs151233829	A	G	0.143242	0.0241	0.028376	4.47095e-07	25.482
rs1525538	G	T	0.0466294	0.2389	0.009883	2.38501e-06	22.259
rs1658164	G	A	-0.0413506	0.4649	0.008507	1.167e-06	23.629
rs17232590	A	G	0.0563877	0.1697	0.011721	1.5e-06	23.146
rs17343248	C	G	0.0424421	0.3794	0.008688	1.033e-06	23.863
rs2212656	A	C	0.0587259	0.2504	0.010153	7.29995e-09	33.454
rs2534590	C	T	-0.0438189	0.3214	0.009456	3.58204e-06	21.474
rs2753616	A	G	-0.039997	0.5893	0.008611	3.39703e-06	21.576
rs2765365	C	T	0.0918351	0.9462	0.019602	2.80001e-06	21.949
rs34964612	G	C	-0.0447233	0.3797	0.009178	1.09999e-06	23.746
rs4591547	G	A	0.0398828	0.3992	0.008697	4.52199e-06	21.031
rs4638568	A	G	-0.0912397	0.0612	0.018281	5.99998e-07	24.91
rs60136277	C	G	0.0944397	0.0522	0.019987	2.30001e-06	22.326
rs62343369	T	C	0.0573116	0.1587	0.011903	1.47099e-06	23.184
rs643395	A	G	-0.0599861	0.1308	0.012886	3.24302e-06	21.669
rs6541281	T	C	0.0401919	0.4477	0.008605	2.99399e-06	21.818
rs6829616	A	G	-0.101094	0.9585	0.021868	3.78504e-06	21.372
rs6839308	A	C	0.0435265	0.3718	0.008878	9.45606e-07	24.039
rs6938732	G	A	-0.0402036	0.5623	0.008462	2.02801e-06	22.572
rs7083521	T	G	0.0721874	0.0848	0.015096	1.739e-06	22.867
rs7365361	G	A	0.0457184	0.2665	0.009904	3.90301e-06	21.307
rs74459126	G	A	-0.0735587	0.0761	0.01585	3.46697e-06	21.539
rs75374212	T	C	0.077571	0.0675	0.016736	3.56402e-06	21.483
rs7579646	A	G	0.0493185	0.1954	0.01059	3.211e-06	21.688
rs76501005	T	C	0.104429	0.0382	0.022791	4.60299e-06	20.995
6. Focal epilepsy -Zinc
SNP	EA	OA	Beta	Eaf	SE	Pval	F
rs10247416	T	G	0.0830242	0.0742	0.016411	4.20601e-07	25.593
rs10873348	T	G	0.0424645	0.7085	0.009241	4.32404e-06	21.114
rs11684940	T	C	-0.0544963	0.1626	0.011475	2.04701e-06	22.553
rs11814110	G	A	0.0406419	0.6108	0.00872	3.15399e-06	21.725
rs12672013	C	T	0.0734098	0.085	0.01556	2.386e-06	22.26
rs13090746	G	A	-0.0421399	0.6889	0.00908	3.46897e-06	21.539
rs148684954	A	G	0.187778	0.0117	0.040304	3.18097e-06	21.706
rs151233829	A	G	0.143242	0.0241	0.028376	4.47095e-07	25.482
rs1525538	G	T	0.0466294	0.2389	0.009883	2.38501e-06	22.259
rs1658164	G	A	-0.0413506	0.4649	0.008507	1.167e-06	23.629
rs17232590	A	G	0.0563877	0.1697	0.011721	1.5e-06	23.146
rs2212656	A	C	0.0587259	0.2504	0.010153	7.29995e-09	33.454
rs2534590	C	T	-0.0438189	0.3214	0.009456	3.58204e-06	21.474
rs2753616	A	G	-0.039997	0.5893	0.008611	3.39703e-06	21.576
rs2765365	C	T	0.0918351	0.9462	0.019602	2.80001e-06	21.949
rs4591547	G	A	0.0398828	0.3992	0.008697	4.52199e-06	21.031
rs4638568	A	G	-0.0912397	0.0612	0.018281	5.99998e-07	24.91
rs62343369	T	C	0.0573116	0.1587	0.011903	1.47099e-06	23.184
rs643395	A	G	-0.0599861	0.1308	0.012886	3.24302e-06	21.669
rs6541281	T	C	0.0401919	0.4477	0.008605	2.99399e-06	21.818
rs6829616	A	G	-0.101094	0.9585	0.021868	3.78504e-06	21.372
rs6839308	A	C	0.0435265	0.3718	0.008878	9.45606e-07	24.039
rs6938732	G	A	-0.0402036	0.5623	0.008462	2.02801e-06	22.572
rs7365361	G	A	0.0457184	0.2665	0.009904	3.90301e-06	21.307
rs74459126	G	A	-0.0735587	0.0761	0.01585	3.46697e-06	21.539
rs75374212	T	C	0.077571	0.0675	0.016736	3.56402e-06	21.483
rs7579646	A	G	0.0493185	0.1954	0.01059	3.211e-06	21.688
7. Focal epilepsy - Tocopherol
SNP	EA	OA	Beta	Eaf	SE	Pval	F
rs10247416	T	G	0.0830242	0.0742	0.016411	4.20601e-07	25.593
rs10873348	T	G	0.0424645	0.7085	0.009241	4.32404e-06	21.114
rs11684940	T	C	-0.0544963	0.1626	0.011475	2.04701e-06	22.553
rs11814110	G	A	0.0406419	0.6108	0.00872	3.15399e-06	21.725
rs12672013	C	T	0.0734098	0.085	0.01556	2.386e-06	22.26
rs13090746	G	A	-0.0421399	0.6889	0.00908	3.46897e-06	21.539
rs148684954	A	G	0.187778	0.0117	0.040304	3.18097e-06	21.706
rs151233829	A	G	0.143242	0.0241	0.028376	4.47095e-07	25.482
rs1525538	G	T	0.0466294	0.2389	0.009883	2.38501e-06	22.259
rs1658164	G	A	-0.0413506	0.4649	0.008507	1.167e-06	23.629
rs17232590	A	G	0.0563877	0.1697	0.011721	1.5e-06	23.146
rs17343248	C	G	0.0424421	0.3794	0.008688	1.033e-06	23.863
rs2212656	A	C	0.0587259	0.2504	0.010153	7.29995e-09	33.454
rs2534590	C	T	-0.0438189	0.3214	0.009456	3.58204e-06	21.474
rs2753616	A	G	-0.039997	0.5893	0.008611	3.39703e-06	21.576
rs2765365	C	T	0.0918351	0.9462	0.019602	2.80001e-06	21.949
rs34964612	G	C	-0.0447233	0.3797	0.009178	1.09999e-06	23.746
rs4591547	G	A	0.0398828	0.3992	0.008697	4.52199e-06	21.031
rs4638568	A	G	-0.0912397	0.0612	0.018281	5.99998e-07	24.91
rs60136277	C	G	0.0944397	0.0522	0.019987	2.30001e-06	22.326
rs62343369	T	C	0.0573116	0.1587	0.011903	1.47099e-06	23.184
rs643395	A	G	-0.0599861	0.1308	0.012886	3.24302e-06	21.669
rs6541281	T	C	0.0401919	0.4477	0.008605	2.99399e-06	21.818
rs6829616	A	G	-0.101094	0.9585	0.021868	3.78504e-06	21.372
rs6839308	A	C	0.0435265	0.3718	0.008878	9.45606e-07	24.039
rs6938732	G	A	-0.0402036	0.5623	0.008462	2.02801e-06	22.572
rs7083521	T	G	0.0721874	0.0848	0.015096	1.739e-06	22.867
rs7365361	G	A	0.0457184	0.2665	0.009904	3.90301e-06	21.307
rs74459126	G	A	-0.0735587	0.0761	0.01585	3.46697e-06	21.539
rs75374212	T	C	0.077571	0.0675	0.016736	3.56402e-06	21.483
rs7579646	A	G	0.0493185	0.1954	0.01059	3.211e-06	21.688
8. Focal epilepsy - Ascorbate
SNP	EA	OA	Beta	Eaf	SE	Pval	F
rs10247416	T	G	0.0830242	0.0742	0.016411	4.20601e-07	25.593
rs10873348	T	G	0.0424645	0.7085	0.009241	4.32404e-06	21.114
rs11080800	T	C	0.0642661	0.1147	0.013836	3.40001e-06	21.576
rs115068216	A	C	0.144411	0.0252	0.027997	2.5e-07	26.605
rs115413702	C	T	0.172087	0.0158	0.035314	1.09999e-06	23.746
rs11684940	T	C	-0.0544963	0.1626	0.011475	2.04701e-06	22.553
rs11814110	G	A	0.0406419	0.6108	0.00872	3.15399e-06	21.725
rs12672013	C	T	0.0734098	0.085	0.01556	2.386e-06	22.26
rs13090746	G	A	-0.0421399	0.6889	0.00908	3.46897e-06	21.539
rs148684954	A	G	0.187778	0.0117	0.040304	3.18097e-06	21.706
rs151233829	A	G	0.143242	0.0241	0.028376	4.47095e-07	25.482
rs1525538	G	T	0.0466294	0.2389	0.009883	2.38501e-06	22.259
rs1658164	G	A	-0.0413506	0.4649	0.008507	1.167e-06	23.629
rs17232590	A	G	0.0563877	0.1697	0.011721	1.5e-06	23.146
rs17343248	C	G	0.0424421	0.3794	0.008688	1.033e-06	23.863
rs2212656	A	C	0.0587259	0.2504	0.010153	7.29995e-09	33.454
rs2534590	C	T	-0.0438189	0.3214	0.009456	3.58204e-06	21.474
rs2753616	A	G	-0.039997	0.5893	0.008611	3.39703e-06	21.576
rs2765365	C	T	0.0918351	0.9462	0.019602	2.80001e-06	21.949
rs34964612	G	C	-0.0447233	0.3797	0.009178	1.09999e-06	23.746
rs4591547	G	A	0.0398828	0.3992	0.008697	4.52199e-06	21.031
rs4638568	A	G	-0.0912397	0.0612	0.018281	5.99998e-07	24.91
rs60136277	C	G	0.0944397	0.0522	0.019987	2.30001e-06	22.326
rs62343369	T	C	0.0573116	0.1587	0.011903	1.47099e-06	23.184
rs643395	A	G	-0.0599861	0.1308	0.012886	3.24302e-06	21.669
rs6541281	T	C	0.0401919	0.4477	0.008605	2.99399e-06	21.818
rs6829616	A	G	-0.101094	0.9585	0.021868	3.78504e-06	21.372
rs6839308	A	C	0.0435265	0.3718	0.008878	9.45606e-07	24.039
rs6938732	G	A	-0.0402036	0.5623	0.008462	2.02801e-06	22.572
rs7083521	T	G	0.0721874	0.0848	0.015096	1.739e-06	22.867
rs7365361	G	A	0.0457184	0.2665	0.009904	3.90301e-06	21.307
rs74459126	G	A	-0.0735587	0.0761	0.01585	3.46697e-06	21.539
rs75374212	T	C	0.077571	0.0675	0.016736	3.56402e-06	21.483
rs7579646	A	G	0.0493185	0.1954	0.01059	3.211e-06	21.688
rs76501005	T	C	0.104429	0.0382	0.022791	4.60299e-06	20.995
9. Focal epilepsy - Retinol
SNP	EA	OA	Beta	Eaf	SE	Pval	F
rs10247416	T	G	0.0830242	0.0742	0.016411	4.20601e-07	25.593
rs10873348	T	G	0.0424645	0.7085	0.009241	4.32404e-06	21.114
rs11080800	T	C	0.0642661	0.1147	0.013836	3.40001e-06	21.576
rs115068216	A	C	0.144411	0.0252	0.027997	2.5e-07	26.605
rs115413702	C	T	0.172087	0.0158	0.035314	1.09999e-06	23.746
rs11684940	T	C	-0.0544963	0.1626	0.011475	2.04701e-06	22.553
rs11814110	G	A	0.0406419	0.6108	0.00872	3.15399e-06	21.725
rs12672013	C	T	0.0734098	0.085	0.01556	2.386e-06	22.26
rs13090746	G	A	-0.0421399	0.6889	0.00908	3.46897e-06	21.539
rs148684954	A	G	0.187778	0.0117	0.040304	3.18097e-06	21.706
rs151233829	A	G	0.143242	0.0241	0.028376	4.47095e-07	25.482
rs1525538	G	T	0.0466294	0.2389	0.009883	2.38501e-06	22.259
rs1658164	G	A	-0.0413506	0.4649	0.008507	1.167e-06	23.629
rs17232590	A	G	0.0563877	0.1697	0.011721	1.5e-06	23.146
rs17343248	C	G	0.0424421	0.3794	0.008688	1.033e-06	23.863
rs2212656	A	C	0.0587259	0.2504	0.010153	7.29995e-09	33.454
rs2534590	C	T	-0.0438189	0.3214	0.009456	3.58204e-06	21.474
rs2753616	A	G	-0.039997	0.5893	0.008611	3.39703e-06	21.576
rs2765365	C	T	0.0918351	0.9462	0.019602	2.80001e-06	21.949
rs34964612	G	C	-0.0447233	0.3797	0.009178	1.09999e-06	23.746
rs4591547	G	A	0.0398828	0.3992	0.008697	4.52199e-06	21.031
rs4638568	A	G	-0.0912397	0.0612	0.018281	5.99998e-07	24.91
rs60136277	C	G	0.0944397	0.0522	0.019987	2.30001e-06	22.326
rs62343369	T	C	0.0573116	0.1587	0.011903	1.47099e-06	23.184
rs643395	A	G	-0.0599861	0.1308	0.012886	3.24302e-06	21.669
rs6541281	T	C	0.0401919	0.4477	0.008605	2.99399e-06	21.818
rs6829616	A	G	-0.101094	0.9585	0.021868	3.78504e-06	21.372
rs6839308	A	C	0.0435265	0.3718	0.008878	9.45606e-07	24.039
rs6938732	G	A	-0.0402036	0.5623	0.008462	2.02801e-06	22.572
rs7083521	T	G	0.0721874	0.0848	0.015096	1.739e-06	22.867
rs7365361	G	A	0.0457184	0.2665	0.009904	3.90301e-06	21.307
rs74459126	G	A	-0.0735587	0.0761	0.01585	3.46697e-06	21.539
rs75374212	T	C	0.077571	0.0675	0.016736	3.56402e-06	21.483
rs7579646	A	G	0.0493185	0.1954	0.01059	3.211e-06	21.688
rs76501005	T	C	0.104429	0.0382	0.022791	4.60299e-06	20.995
10. Focal epilepsy - Albumin
SNP	EA	OA	Beta	Eaf	SE	Pval	F
rs10247416	T	G	0.0830242	0.0742	0.016411	4.20601e-07	25.593
rs10873348	T	G	0.0424645	0.7085	0.009241	4.32404e-06	21.114
rs11080800	T	C	0.0642661	0.1147	0.013836	3.40001e-06	21.576
rs115068216	A	C	0.144411	0.0252	0.027997	2.5e-07	26.605
rs115413702	C	T	0.172087	0.0158	0.035314	1.09999e-06	23.746
rs11684940	T	C	-0.0544963	0.1626	0.011475	2.04701e-06	22.553
rs11814110	G	A	0.0406419	0.6108	0.00872	3.15399e-06	21.725
rs12672013	C	T	0.0734098	0.085	0.01556	2.386e-06	22.26
rs13090746	G	A	-0.0421399	0.6889	0.00908	3.46897e-06	21.539
rs148684954	A	G	0.187778	0.0117	0.040304	3.18097e-06	21.706
rs151233829	A	G	0.143242	0.0241	0.028376	4.47095e-07	25.482
rs1525538	G	T	0.0466294	0.2389	0.009883	2.38501e-06	22.259
rs1658164	G	A	-0.0413506	0.4649	0.008507	1.167e-06	23.629
rs17232590	A	G	0.0563877	0.1697	0.011721	1.5e-06	23.146
rs17343248	C	G	0.0424421	0.3794	0.008688	1.033e-06	23.863
rs2212656	A	C	0.0587259	0.2504	0.010153	7.29995e-09	33.454
rs2534590	C	T	-0.0438189	0.3214	0.009456	3.58204e-06	21.474
rs2753616	A	G	-0.039997	0.5893	0.008611	3.39703e-06	21.576
rs2765365	C	T	0.0918351	0.9462	0.019602	2.80001e-06	21.949
rs34964612	G	C	-0.0447233	0.3797	0.009178	1.09999e-06	23.746
rs4591547	G	A	0.0398828	0.3992	0.008697	4.52199e-06	21.031
rs4638568	A	G	-0.0912397	0.0612	0.018281	5.99998e-07	24.91
rs60136277	C	G	0.0944397	0.0522	0.019987	2.30001e-06	22.326
rs62343369	T	C	0.0573116	0.1587	0.011903	1.47099e-06	23.184
rs643395	A	G	-0.0599861	0.1308	0.012886	3.24302e-06	21.669
rs6541281	T	C	0.0401919	0.4477	0.008605	2.99399e-06	21.818
rs6829616	A	G	-0.101094	0.9585	0.021868	3.78504e-06	21.372
rs6839308	A	C	0.0435265	0.3718	0.008878	9.45606e-07	24.039
rs6938732	G	A	-0.0402036	0.5623	0.008462	2.02801e-06	22.572
rs7083521	T	G	0.0721874	0.0848	0.015096	1.739e-06	22.867
rs7365361	G	A	0.0457184	0.2665	0.009904	3.90301e-06	21.307
rs74459126	G	A	-0.0735587	0.0761	0.01585	3.46697e-06	21.539
rs75374212	T	C	0.077571	0.0675	0.016736	3.56402e-06	21.483
rs7579646	A	G	0.0493185	0.1954	0.01059	3.211e-06	21.688
rs76501005	T	C	0.104429	0.0382	0.022791	4.60299e-06	20.995
11. Focal epilepsy - TBIL
SNP	EA	OA	Beta	Eaf	SE	Pval	F
rs10247416	T	G	0.0830242	0.0742	0.016411	4.20601e-07	25.593
rs10873348	T	G	0.0424645	0.7085	0.009241	4.32404e-06	21.114
rs11080800	T	C	0.0642661	0.1147	0.013836	3.40001e-06	21.576
rs115068216	A	C	0.144411	0.0252	0.027997	2.5e-07	26.605
rs115413702	C	T	0.172087	0.0158	0.035314	1.09999e-06	23.746
rs11684940	T	C	-0.0544963	0.1626	0.011475	2.04701e-06	22.553
rs11814110	G	A	0.0406419	0.6108	0.00872	3.15399e-06	21.725
rs12672013	C	T	0.0734098	0.085	0.01556	2.386e-06	22.26
rs13090746	G	A	-0.0421399	0.6889	0.00908	3.46897e-06	21.539
rs148684954	A	G	0.187778	0.0117	0.040304	3.18097e-06	21.706
rs151233829	A	G	0.143242	0.0241	0.028376	4.47095e-07	25.482
rs1525538	G	T	0.0466294	0.2389	0.009883	2.38501e-06	22.259
rs1658164	G	A	-0.0413506	0.4649	0.008507	1.167e-06	23.629
rs17232590	A	G	0.0563877	0.1697	0.011721	1.5e-06	23.146
rs17343248	C	G	0.0424421	0.3794	0.008688	1.033e-06	23.863
rs2212656	A	C	0.0587259	0.2504	0.010153	7.29995e-09	33.454
rs2534590	C	T	-0.0438189	0.3214	0.009456	3.58204e-06	21.474
rs2753616	A	G	-0.039997	0.5893	0.008611	3.39703e-06	21.576
rs2765365	C	T	0.0918351	0.9462	0.019602	2.80001e-06	21.949
rs34964612	G	C	-0.0447233	0.3797	0.009178	1.09999e-06	23.746
rs4591547	G	A	0.0398828	0.3992	0.008697	4.52199e-06	21.031
rs4638568	A	G	-0.0912397	0.0612	0.018281	5.99998e-07	24.91
rs60136277	C	G	0.0944397	0.0522	0.019987	2.30001e-06	22.326
rs62343369	T	C	0.0573116	0.1587	0.011903	1.47099e-06	23.184
rs643395	A	G	-0.0599861	0.1308	0.012886	3.24302e-06	21.669
rs6541281	T	C	0.0401919	0.4477	0.008605	2.99399e-06	21.818
rs6829616	A	G	-0.101094	0.9585	0.021868	3.78504e-06	21.372
rs6839308	A	C	0.0435265	0.3718	0.008878	9.45606e-07	24.039
rs6938732	G	A	-0.0402036	0.5623	0.008462	2.02801e-06	22.572
rs7083521	T	G	0.0721874	0.0848	0.015096	1.739e-06	22.867
rs7365361	G	A	0.0457184	0.2665	0.009904	3.90301e-06	21.307
rs74459126	G	A	-0.0735587	0.0761	0.01585	3.46697e-06	21.539
rs75374212	T	C	0.077571	0.0675	0.016736	3.56402e-06	21.483
rs7579646	A	G	0.0493185	0.1954	0.01059	3.211e-06	21.688
rs76501005	T	C	0.104429	0.0382	0.022791	4.60299e-06	20.995
Supplementary Table S5. Details of focal epilepsy predicting SNPs with eleven oxidative stress biomarkers. SNP: single nucleotide polymorphism; EA: effect allele; OA: non-effect allele; EAF: effect allele frequency; Beta was obtained by allele-related effects; SE: standard error; F: F-statistics. SOD: super oxide dismutase; GST: glutathione transferase; GPX: glutathione per-oxidase; CAT: catalase…

## Sheet: Supplementary Table S6
Supplementary Table S6. Details of generalized epilepsy predicting SNPs with eleven oxidative stress biomarkers
1. Generalized epilepsy-SOD
SNP	EA	OA	Beta	Eaf	SE	Pval	F
rs10060382	T	C	-0.0725271	0.4968	0.01255	7.49998e-09	33.397
rs1017342	T	C	0.0667242	0.3101	0.013377	6.08793e-07	24.88
rs10400883	C	T	-0.0714935	0.2115	0.015431	3.59998e-06	21.465
rs1044352	T	G	0.0751763	0.4213	0.012563	2.171e-09	35.808
rs1046276	C	T	-0.0636124	0.6474	0.013143	1.29999e-06	23.425
rs11168514	T	C	0.078533	0.1791	0.016172	1.19501e-06	23.581
rs11639540	A	C	-0.0591609	0.5135	0.012403	1.84302e-06	22.753
rs11890028	G	T	-0.0756592	0.2789	0.013849	4.67897e-08	29.844
rs11943905	T	C	0.0775434	0.2736	0.014112	3.89996e-08	30.195
rs11978015	A	G	-0.0623823	0.5379	0.012434	5.25001e-07	25.17
rs13200150	G	A	-0.0781755	0.3076	0.013435	5.91602e-09	33.861
rs133565	G	A	0.0706526	0.6799	0.013374	1.27201e-07	27.91
rs1402398	A	G	-0.0866186	0.6247	0.012766	1.16091e-11	46.036
rs1487945	G	T	0.060742	0.6044	0.012804	2.1e-06	22.505
rs16940000	A	G	0.0917111	0.1283	0.018886	1.2e-06	23.581
rs1822998	A	T	-0.0723347	0.2117	0.0152	1.94402e-06	22.648
rs2037305	C	T	0.0658303	0.7249	0.013935	2.30999e-06	22.316
rs2463699	A	C	0.065481	0.6598	0.013165	6.56599e-07	24.741
rs2585398	A	C	-0.0612902	0.5459	0.012836	1.79999e-06	22.801
rs2612767	T	C	-0.061298	0.3372	0.013323	4.20998e-06	21.169
rs2833098	A	G	0.073068	0.6299	0.012955	1.7e-08	31.81
rs285317	C	T	-0.0711099	0.2158	0.015018	2.19498e-06	22.42
rs35753438	G	A	-0.0825099	0.1409	0.018071	4.96501e-06	20.848
rs3738631	G	C	-0.0659887	0.3402	0.013124	4.96501e-07	25.281
rs4491514	A	G	-0.0794505	0.1809	0.016093	7.95298e-07	24.374
rs4665630	T	C	-0.108987	0.8886	0.019895	4.30002e-08	30.008
rs4794333	C	T	-0.0735914	0.3943	0.012697	6.81005e-09	33.594
rs491132	G	A	0.0641386	0.6785	0.0136	2.39999e-06	22.241
rs4981631	A	C	0.0645907	0.7394	0.014109	4.69505e-06	20.958
rs55673257	G	T	0.167473	0.034	0.034709	1.40001e-06	23.281
rs60006504	T	C	-0.0832676	0.1475	0.017827	3.002e-06	21.818
rs678634	A	G	-0.10081	0.1098	0.019805	3.578e-07	25.908
rs68082256	A	G	-0.0934041	0.2059	0.015505	1.7e-09	36.289
rs727432	T	G	-0.0611621	0.3273	0.013204	3.62402e-06	21.455
rs7350429	G	A	0.0687696	0.2893	0.013634	4.57004e-07	25.442
rs75483641	T	C	-0.0883856	0.1507	0.017457	4.11803e-07	25.634
rs7909832	C	T	-0.0618448	0.5537	0.012451	6.79501e-07	24.671
rs7985945	G	C	-0.0636273	0.6158	0.012738	5.89794e-07	24.95
rs8041005	A	G	0.0635476	0.3871	0.012758	6.31306e-07	24.81
rs876793	C	T	0.0637049	0.3446	0.013403	2e-06	22.591
rs887696	T	C	-0.0726806	0.6662	0.013115	2.99599e-08	30.714
rs9410888	A	G	-0.0681111	0.2584	0.014255	1.77101e-06	22.829
rs9939355	T	C	-0.0633982	0.5534	0.012785	7.10003e-07	24.592
2. Generalized epilepsy -GST
SNP	EA	OA	Beta	Eaf	SE	Pval	F
rs10060382	T	C	-0.0725271	0.4968	0.01255	7.49998e-09	33.397
rs1017342	T	C	0.0667242	0.3101	0.013377	6.08793e-07	24.88
rs10400883	C	T	-0.0714935	0.2115	0.015431	3.59998e-06	21.465
rs1044352	T	G	0.0751763	0.4213	0.012563	2.171e-09	35.808
rs1046276	C	T	-0.0636124	0.6474	0.013143	1.29999e-06	23.425
rs11168514	T	C	0.078533	0.1791	0.016172	1.19501e-06	23.581
rs11639540	A	C	-0.0591609	0.5135	0.012403	1.84302e-06	22.753
rs11890028	G	T	-0.0756592	0.2789	0.013849	4.67897e-08	29.844
rs11943905	T	C	0.0775434	0.2736	0.014112	3.89996e-08	30.195
rs11978015	A	G	-0.0623823	0.5379	0.012434	5.25001e-07	25.17
rs13200150	G	A	-0.0781755	0.3076	0.013435	5.91602e-09	33.861
rs133565	G	A	0.0706526	0.6799	0.013374	1.27201e-07	27.91
rs1402398	A	G	-0.0866186	0.6247	0.012766	1.16091e-11	46.036
rs1487945	G	T	0.060742	0.6044	0.012804	2.1e-06	22.505
rs16940000	A	G	0.0917111	0.1283	0.018886	1.2e-06	23.581
rs1822998	A	T	-0.0723347	0.2117	0.0152	1.94402e-06	22.648
rs2037305	C	T	0.0658303	0.7249	0.013935	2.30999e-06	22.316
rs2463699	A	C	0.065481	0.6598	0.013165	6.56599e-07	24.741
rs2585398	A	C	-0.0612902	0.5459	0.012836	1.79999e-06	22.801
rs2612767	T	C	-0.061298	0.3372	0.013323	4.20998e-06	21.169
rs2833098	A	G	0.073068	0.6299	0.012955	1.7e-08	31.81
rs285317	C	T	-0.0711099	0.2158	0.015018	2.19498e-06	22.42
rs35753438	G	A	-0.0825099	0.1409	0.018071	4.96501e-06	20.848
rs3738631	G	C	-0.0659887	0.3402	0.013124	4.96501e-07	25.281
rs4491514	A	G	-0.0794505	0.1809	0.016093	7.95298e-07	24.374
rs4665630	T	C	-0.108987	0.8886	0.019895	4.30002e-08	30.008
rs4794333	C	T	-0.0735914	0.3943	0.012697	6.81005e-09	33.594
rs491132	G	A	0.0641386	0.6785	0.0136	2.39999e-06	22.241
rs4981631	A	C	0.0645907	0.7394	0.014109	4.69505e-06	20.958
rs55673257	G	T	0.167473	0.034	0.034709	1.40001e-06	23.281
rs60006504	T	C	-0.0832676	0.1475	0.017827	3.002e-06	21.818
rs678634	A	G	-0.10081	0.1098	0.019805	3.578e-07	25.908
rs68082256	A	G	-0.0934041	0.2059	0.015505	1.7e-09	36.289
rs727432	T	G	-0.0611621	0.3273	0.013204	3.62402e-06	21.455
rs7350429	G	A	0.0687696	0.2893	0.013634	4.57004e-07	25.442
rs75483641	T	C	-0.0883856	0.1507	0.017457	4.11803e-07	25.634
rs7909832	C	T	-0.0618448	0.5537	0.012451	6.79501e-07	24.671
rs7985945	G	C	-0.0636273	0.6158	0.012738	5.89794e-07	24.95
rs8041005	A	G	0.0635476	0.3871	0.012758	6.31306e-07	24.81
rs876793	C	T	0.0637049	0.3446	0.013403	2e-06	22.591
rs887696	T	C	-0.0726806	0.6662	0.013115	2.99599e-08	30.714
rs9410888	A	G	-0.0681111	0.2584	0.014255	1.77101e-06	22.829
rs9939355	T	C	-0.0633982	0.5534	0.012785	7.10003e-07	24.592
3. Generalized epilepsy -GPX
SNP	EA	OA	Beta	Eaf	SE	Pval	F
rs10060382	T	C	-0.0725271	0.4968	0.01255	7.49998e-09	33.397
rs1017342	T	C	0.0667242	0.3101	0.013377	6.08793e-07	24.88
rs10400883	C	T	-0.0714935	0.2115	0.015431	3.59998e-06	21.465
rs1044352	T	G	0.0751763	0.4213	0.012563	2.171e-09	35.808
rs1046276	C	T	-0.0636124	0.6474	0.013143	1.29999e-06	23.425
rs11168514	T	C	0.078533	0.1791	0.016172	1.19501e-06	23.581
rs11639540	A	C	-0.0591609	0.5135	0.012403	1.84302e-06	22.753
rs11890028	G	T	-0.0756592	0.2789	0.013849	4.67897e-08	29.844
rs11943905	T	C	0.0775434	0.2736	0.014112	3.89996e-08	30.195
rs11978015	A	G	-0.0623823	0.5379	0.012434	5.25001e-07	25.17
rs13200150	G	A	-0.0781755	0.3076	0.013435	5.91602e-09	33.861
rs133565	G	A	0.0706526	0.6799	0.013374	1.27201e-07	27.91
rs1402398	A	G	-0.0866186	0.6247	0.012766	1.16091e-11	46.036
rs1487945	G	T	0.060742	0.6044	0.012804	2.1e-06	22.505
rs16940000	A	G	0.0917111	0.1283	0.018886	1.2e-06	23.581
rs1822998	A	T	-0.0723347	0.2117	0.0152	1.94402e-06	22.648
rs2037305	C	T	0.0658303	0.7249	0.013935	2.30999e-06	22.316
rs2463699	A	C	0.065481	0.6598	0.013165	6.56599e-07	24.741
rs2585398	A	C	-0.0612902	0.5459	0.012836	1.79999e-06	22.801
rs2612767	T	C	-0.061298	0.3372	0.013323	4.20998e-06	21.169
rs2833098	A	G	0.073068	0.6299	0.012955	1.7e-08	31.81
rs285317	C	T	-0.0711099	0.2158	0.015018	2.19498e-06	22.42
rs35753438	G	A	-0.0825099	0.1409	0.018071	4.96501e-06	20.848
rs3738631	G	C	-0.0659887	0.3402	0.013124	4.96501e-07	25.281
rs4491514	A	G	-0.0794505	0.1809	0.016093	7.95298e-07	24.374
rs4665630	T	C	-0.108987	0.8886	0.019895	4.30002e-08	30.008
rs4794333	C	T	-0.0735914	0.3943	0.012697	6.81005e-09	33.594
rs491132	G	A	0.0641386	0.6785	0.0136	2.39999e-06	22.241
rs4981631	A	C	0.0645907	0.7394	0.014109	4.69505e-06	20.958
rs55673257	G	T	0.167473	0.034	0.034709	1.40001e-06	23.281
rs60006504	T	C	-0.0832676	0.1475	0.017827	3.002e-06	21.818
rs678634	A	G	-0.10081	0.1098	0.019805	3.578e-07	25.908
rs68082256	A	G	-0.0934041	0.2059	0.015505	1.7e-09	36.289
rs727432	T	G	-0.0611621	0.3273	0.013204	3.62402e-06	21.455
rs7350429	G	A	0.0687696	0.2893	0.013634	4.57004e-07	25.442
rs75483641	T	C	-0.0883856	0.1507	0.017457	4.11803e-07	25.634
rs7909832	C	T	-0.0618448	0.5537	0.012451	6.79501e-07	24.671
rs7985945	G	C	-0.0636273	0.6158	0.012738	5.89794e-07	24.95
rs8041005	A	G	0.0635476	0.3871	0.012758	6.31306e-07	24.81
rs876793	C	T	0.0637049	0.3446	0.013403	2e-06	22.591
rs887696	T	C	-0.0726806	0.6662	0.013115	2.99599e-08	30.714
rs9410888	A	G	-0.0681111	0.2584	0.014255	1.77101e-06	22.829
rs9939355	T	C	-0.0633982	0.5534	0.012785	7.10003e-07	24.592
4. Generalized epilepsy -CAT
SNP	EA	OA	Beta	Eaf	SE	Pval	F
rs10060382	T	C	-0.0725271	0.4968	0.01255	7.49998e-09	33.397
rs1017342	T	C	0.0667242	0.3101	0.013377	6.08793e-07	24.88
rs10400883	C	T	-0.0714935	0.2115	0.015431	3.59998e-06	21.465
rs1044352	T	G	0.0751763	0.4213	0.012563	2.171e-09	35.808
rs1046276	C	T	-0.0636124	0.6474	0.013143	1.29999e-06	23.425
rs11168514	T	C	0.078533	0.1791	0.016172	1.19501e-06	23.581
rs11639540	A	C	-0.0591609	0.5135	0.012403	1.84302e-06	22.753
rs11890028	G	T	-0.0756592	0.2789	0.013849	4.67897e-08	29.844
rs11943905	T	C	0.0775434	0.2736	0.014112	3.89996e-08	30.195
rs11978015	A	G	-0.0623823	0.5379	0.012434	5.25001e-07	25.17
rs13200150	G	A	-0.0781755	0.3076	0.013435	5.91602e-09	33.861
rs133565	G	A	0.0706526	0.6799	0.013374	1.27201e-07	27.91
rs1402398	A	G	-0.0866186	0.6247	0.012766	1.16091e-11	46.036
rs1487945	G	T	0.060742	0.6044	0.012804	2.1e-06	22.505
rs16940000	A	G	0.0917111	0.1283	0.018886	1.2e-06	23.581
rs1822998	A	T	-0.0723347	0.2117	0.0152	1.94402e-06	22.648
rs2037305	C	T	0.0658303	0.7249	0.013935	2.30999e-06	22.316
rs2463699	A	C	0.065481	0.6598	0.013165	6.56599e-07	24.741
rs2585398	A	C	-0.0612902	0.5459	0.012836	1.79999e-06	22.801
rs2612767	T	C	-0.061298	0.3372	0.013323	4.20998e-06	21.169
rs2833098	A	G	0.073068	0.6299	0.012955	1.7e-08	31.81
rs285317	C	T	-0.0711099	0.2158	0.015018	2.19498e-06	22.42
rs35753438	G	A	-0.0825099	0.1409	0.018071	4.96501e-06	20.848
rs3738631	G	C	-0.0659887	0.3402	0.013124	4.96501e-07	25.281
rs4491514	A	G	-0.0794505	0.1809	0.016093	7.95298e-07	24.374
rs4665630	T	C	-0.108987	0.8886	0.019895	4.30002e-08	30.008
rs4794333	C	T	-0.0735914	0.3943	0.012697	6.81005e-09	33.594
rs491132	G	A	0.0641386	0.6785	0.0136	2.39999e-06	22.241
rs4981631	A	C	0.0645907	0.7394	0.014109	4.69505e-06	20.958
rs55673257	G	T	0.167473	0.034	0.034709	1.40001e-06	23.281
rs60006504	T	C	-0.0832676	0.1475	0.017827	3.002e-06	21.818
rs678634	A	G	-0.10081	0.1098	0.019805	3.578e-07	25.908
rs68082256	A	G	-0.0934041	0.2059	0.015505	1.7e-09	36.289
rs727432	T	G	-0.0611621	0.3273	0.013204	3.62402e-06	21.455
rs7350429	G	A	0.0687696	0.2893	0.013634	4.57004e-07	25.442
rs75483641	T	C	-0.0883856	0.1507	0.017457	4.11803e-07	25.634
rs7909832	C	T	-0.0618448	0.5537	0.012451	6.79501e-07	24.671
rs7985945	G	C	-0.0636273	0.6158	0.012738	5.89794e-07	24.95
rs8041005	A	G	0.0635476	0.3871	0.012758	6.31306e-07	24.81
rs876793	C	T	0.0637049	0.3446	0.013403	2e-06	22.591
rs887696	T	C	-0.0726806	0.6662	0.013115	2.99599e-08	30.714
rs9410888	A	G	-0.0681111	0.2584	0.014255	1.77101e-06	22.829
rs9939355	T	C	-0.0633982	0.5534	0.012785	7.10003e-07	24.592
5. Generalized epilepsy -UA
SNP	EA	OA	Beta	Eaf	SE	Pval	F
rs10060382	T	C	-0.0725271	0.4968	0.01255	7.49998e-09	33.397
rs1017342	T	C	0.0667242	0.3101	0.013377	6.08793e-07	24.88
rs10400883	C	T	-0.0714935	0.2115	0.015431	3.59998e-06	21.465
rs1044352	T	G	0.0751763	0.4213	0.012563	2.171e-09	35.808
rs1046276	C	T	-0.0636124	0.6474	0.013143	1.29999e-06	23.425
rs11168514	T	C	0.078533	0.1791	0.016172	1.19501e-06	23.581
rs11639540	A	C	-0.0591609	0.5135	0.012403	1.84302e-06	22.753
rs11890028	G	T	-0.0756592	0.2789	0.013849	4.67897e-08	29.844
rs11943905	T	C	0.0775434	0.2736	0.014112	3.89996e-08	30.195
rs11978015	A	G	-0.0623823	0.5379	0.012434	5.25001e-07	25.17
rs13200150	G	A	-0.0781755	0.3076	0.013435	5.91602e-09	33.861
rs133565	G	A	0.0706526	0.6799	0.013374	1.27201e-07	27.91
rs1402398	A	G	-0.0866186	0.6247	0.012766	1.16091e-11	46.036
rs1487945	G	T	0.060742	0.6044	0.012804	2.1e-06	22.505
rs16940000	A	G	0.0917111	0.1283	0.018886	1.2e-06	23.581
rs1822998	A	T	-0.0723347	0.2117	0.0152	1.94402e-06	22.648
rs2037305	C	T	0.0658303	0.7249	0.013935	2.30999e-06	22.316
rs2463699	A	C	0.065481	0.6598	0.013165	6.56599e-07	24.741
rs2585398	A	C	-0.0612902	0.5459	0.012836	1.79999e-06	22.801
rs2612767	T	C	-0.061298	0.3372	0.013323	4.20998e-06	21.169
rs2833098	A	G	0.073068	0.6299	0.012955	1.7e-08	31.81
rs285317	C	T	-0.0711099	0.2158	0.015018	2.19498e-06	22.42
rs35753438	G	A	-0.0825099	0.1409	0.018071	4.96501e-06	20.848
rs3738631	G	C	-0.0659887	0.3402	0.013124	4.96501e-07	25.281
rs4491514	A	G	-0.0794505	0.1809	0.016093	7.95298e-07	24.374
rs4665630	T	C	-0.108987	0.8886	0.019895	4.30002e-08	30.008
rs4794333	C	T	-0.0735914	0.3943	0.012697	6.81005e-09	33.594
rs491132	G	A	0.0641386	0.6785	0.0136	2.39999e-06	22.241
rs4981631	A	C	0.0645907	0.7394	0.014109	4.69505e-06	20.958
rs55673257	G	T	0.167473	0.034	0.034709	1.40001e-06	23.281
rs60006504	T	C	-0.0832676	0.1475	0.017827	3.002e-06	21.818
rs678634	A	G	-0.10081	0.1098	0.019805	3.578e-07	25.908
rs68082256	A	G	-0.0934041	0.2059	0.015505	1.7e-09	36.289
rs727432	T	G	-0.0611621	0.3273	0.013204	3.62402e-06	21.455
rs7350429	G	A	0.0687696	0.2893	0.013634	4.57004e-07	25.442
rs75483641	T	C	-0.0883856	0.1507	0.017457	4.11803e-07	25.634
rs7909832	C	T	-0.0618448	0.5537	0.012451	6.79501e-07	24.671
rs7985945	G	C	-0.0636273	0.6158	0.012738	5.89794e-07	24.95
rs8041005	A	G	0.0635476	0.3871	0.012758	6.31306e-07	24.81
rs876793	C	T	0.0637049	0.3446	0.013403	2e-06	22.591
rs887696	T	C	-0.0726806	0.6662	0.013115	2.99599e-08	30.714
rs9410888	A	G	-0.0681111	0.2584	0.014255	1.77101e-06	22.829
rs9939355	T	C	-0.0633982	0.5534	0.012785	7.10003e-07	24.592
6. Generalized epilepsy -Zinc
SNP	EA	OA	Beta	Eaf	SE	Pval	F
rs10060382	T	C	-0.0725271	0.4968	0.01255	7.49998e-09	33.397
rs1017342	T	C	0.0667242	0.3101	0.013377	6.08793e-07	24.88
rs10400883	C	T	-0.0714935	0.2115	0.015431	3.59998e-06	21.465
rs1044352	T	G	0.0751763	0.4213	0.012563	2.171e-09	35.808
rs1046276	C	T	-0.0636124	0.6474	0.013143	1.29999e-06	23.425
rs11168514	T	C	0.078533	0.1791	0.016172	1.19501e-06	23.581
rs11639540	A	C	-0.0591609	0.5135	0.012403	1.84302e-06	22.753
rs11890028	G	T	-0.0756592	0.2789	0.013849	4.67897e-08	29.844
rs11978015	A	G	-0.0623823	0.5379	0.012434	5.25001e-07	25.17
rs13200150	G	A	-0.0781755	0.3076	0.013435	5.91602e-09	33.861
rs133565	G	A	0.0706526	0.6799	0.013374	1.27201e-07	27.91
rs1402398	A	G	-0.0866186	0.6247	0.012766	1.16091e-11	46.036
rs1487945	G	T	0.060742	0.6044	0.012804	2.1e-06	22.505
rs16940000	A	G	0.0917111	0.1283	0.018886	1.2e-06	23.581
rs2037305	C	T	0.0658303	0.7249	0.013935	2.30999e-06	22.316
rs2463699	A	C	0.065481	0.6598	0.013165	6.56599e-07	24.741
rs2585398	A	C	-0.0612902	0.5459	0.012836	1.79999e-06	22.801
rs2612767	T	C	-0.061298	0.3372	0.013323	4.20998e-06	21.169
rs2833098	A	G	0.073068	0.6299	0.012955	1.7e-08	31.81
rs285317	C	T	-0.0711099	0.2158	0.015018	2.19498e-06	22.42
rs4491514	A	G	-0.0794505	0.1809	0.016093	7.95298e-07	24.374
rs4794333	C	T	-0.0735914	0.3943	0.012697	6.81005e-09	33.594
rs491132	G	A	0.0641386	0.6785	0.0136	2.39999e-06	22.241
rs4981631	A	C	0.0645907	0.7394	0.014109	4.69505e-06	20.958
rs678634	A	G	-0.10081	0.1098	0.019805	3.578e-07	25.908
rs68082256	A	G	-0.0934041	0.2059	0.015505	1.7e-09	36.289
rs727432	T	G	-0.0611621	0.3273	0.013204	3.62402e-06	21.455
rs7350429	G	A	0.0687696	0.2893	0.013634	4.57004e-07	25.442
rs7909832	C	T	-0.0618448	0.5537	0.012451	6.79501e-07	24.671
rs8041005	A	G	0.0635476	0.3871	0.012758	6.31306e-07	24.81
rs876793	C	T	0.0637049	0.3446	0.013403	2e-06	22.591
rs887696	T	C	-0.0726806	0.6662	0.013115	2.99599e-08	30.714
rs9410888	A	G	-0.0681111	0.2584	0.014255	1.77101e-06	22.829
7. Generalized epilepsy - Tocopherol
SNP	EA	OA	Beta	Eaf	SE	Pval	F
rs10060382	T	C	-0.0725271	0.4968	0.01255	7.49998e-09	33.397
rs1017342	T	C	0.0667242	0.3101	0.013377	6.08793e-07	24.88
rs10400883	C	T	-0.0714935	0.2115	0.015431	3.59998e-06	21.465
rs1044352	T	G	0.0751763	0.4213	0.012563	2.171e-09	35.808
rs1046276	C	T	-0.0636124	0.6474	0.013143	1.29999e-06	23.425
rs11168514	T	C	0.078533	0.1791	0.016172	1.19501e-06	23.581
rs11639540	A	C	-0.0591609	0.5135	0.012403	1.84302e-06	22.753
rs11890028	G	T	-0.0756592	0.2789	0.013849	4.67897e-08	29.844
rs11978015	A	G	-0.0623823	0.5379	0.012434	5.25001e-07	25.17
rs13200150	G	A	-0.0781755	0.3076	0.013435	5.91602e-09	33.861
rs133565	G	A	0.0706526	0.6799	0.013374	1.27201e-07	27.91
rs1402398	A	G	-0.0866186	0.6247	0.012766	1.16091e-11	46.036
rs1487945	G	T	0.060742	0.6044	0.012804	2.1e-06	22.505
rs16940000	A	G	0.0917111	0.1283	0.018886	1.2e-06	23.581
rs1822998	A	T	-0.0723347	0.2117	0.0152	1.94402e-06	22.648
rs2037305	C	T	0.0658303	0.7249	0.013935	2.30999e-06	22.316
rs2463699	A	C	0.065481	0.6598	0.013165	6.56599e-07	24.741
rs2585398	A	C	-0.0612902	0.5459	0.012836	1.79999e-06	22.801
rs2612767	T	C	-0.061298	0.3372	0.013323	4.20998e-06	21.169
rs2833098	A	G	0.073068	0.6299	0.012955	1.7e-08	31.81
rs285317	C	T	-0.0711099	0.2158	0.015018	2.19498e-06	22.42
rs3738631	G	C	-0.0659887	0.3402	0.013124	4.96501e-07	25.281
rs4491514	A	G	-0.0794505	0.1809	0.016093	7.95298e-07	24.374
rs4665630	T	C	-0.108987	0.8886	0.019895	4.30002e-08	30.008
rs4794333	C	T	-0.0735914	0.3943	0.012697	6.81005e-09	33.594
rs491132	G	A	0.0641386	0.6785	0.0136	2.39999e-06	22.241
rs4981631	A	C	0.0645907	0.7394	0.014109	4.69505e-06	20.958
rs678634	A	G	-0.10081	0.1098	0.019805	3.578e-07	25.908
rs68082256	A	G	-0.0934041	0.2059	0.015505	1.7e-09	36.289
rs727432	T	G	-0.0611621	0.3273	0.013204	3.62402e-06	21.455
rs7350429	G	A	0.0687696	0.2893	0.013634	4.57004e-07	25.442
rs7909832	C	T	-0.0618448	0.5537	0.012451	6.79501e-07	24.671
rs7985945	G	C	-0.0636273	0.6158	0.012738	5.89794e-07	24.95
rs8041005	A	G	0.0635476	0.3871	0.012758	6.31306e-07	24.81
rs876793	C	T	0.0637049	0.3446	0.013403	2e-06	22.591
rs887696	T	C	-0.0726806	0.6662	0.013115	2.99599e-08	30.714
rs9410888	A	G	-0.0681111	0.2584	0.014255	1.77101e-06	22.829
8. Epilepsy- Ascorbate
SNP	EA	OA	Beta	Eaf	SE	Pval	F
rs10060382	T	C	-0.0725271	0.4968	0.01255	7.49998e-09	33.397
rs1017342	T	C	0.0667242	0.3101	0.013377	6.08793e-07	24.88
rs10400883	C	T	-0.0714935	0.2115	0.015431	3.59998e-06	21.465
rs1044352	T	G	0.0751763	0.4213	0.012563	2.171e-09	35.808
rs1046276	C	T	-0.0636124	0.6474	0.013143	1.29999e-06	23.425
rs11168514	T	C	0.078533	0.1791	0.016172	1.19501e-06	23.581
rs11639540	A	C	-0.0591609	0.5135	0.012403	1.84302e-06	22.753
rs11890028	G	T	-0.0756592	0.2789	0.013849	4.67897e-08	29.844
rs11943905	T	C	0.0775434	0.2736	0.014112	3.89996e-08	30.195
rs11978015	A	G	-0.0623823	0.5379	0.012434	5.25001e-07	25.17
rs13200150	G	A	-0.0781755	0.3076	0.013435	5.91602e-09	33.861
rs133565	G	A	0.0706526	0.6799	0.013374	1.27201e-07	27.91
rs1402398	A	G	-0.0866186	0.6247	0.012766	1.16091e-11	46.036
rs1487945	G	T	0.060742	0.6044	0.012804	2.1e-06	22.505
rs16940000	A	G	0.0917111	0.1283	0.018886	1.2e-06	23.581
rs1822998	A	T	-0.0723347	0.2117	0.0152	1.94402e-06	22.648
rs2037305	C	T	0.0658303	0.7249	0.013935	2.30999e-06	22.316
rs2463699	A	C	0.065481	0.6598	0.013165	6.56599e-07	24.741
rs2585398	A	C	-0.0612902	0.5459	0.012836	1.79999e-06	22.801
rs2612767	T	C	-0.061298	0.3372	0.013323	4.20998e-06	21.169
rs2833098	A	G	0.073068	0.6299	0.012955	1.7e-08	31.81
rs285317	C	T	-0.0711099	0.2158	0.015018	2.19498e-06	22.42
rs35753438	G	A	-0.0825099	0.1409	0.018071	4.96501e-06	20.848
rs3738631	G	C	-0.0659887	0.3402	0.013124	4.96501e-07	25.281
rs4491514	A	G	-0.0794505	0.1809	0.016093	7.95298e-07	24.374
rs4665630	T	C	-0.108987	0.8886	0.019895	4.30002e-08	30.008
rs4794333	C	T	-0.0735914	0.3943	0.012697	6.81005e-09	33.594
rs491132	G	A	0.0641386	0.6785	0.0136	2.39999e-06	22.241
rs4981631	A	C	0.0645907	0.7394	0.014109	4.69505e-06	20.958
rs55673257	G	T	0.167473	0.034	0.034709	1.40001e-06	23.281
rs60006504	T	C	-0.0832676	0.1475	0.017827	3.002e-06	21.818
rs678634	A	G	-0.10081	0.1098	0.019805	3.578e-07	25.908
rs68082256	A	G	-0.0934041	0.2059	0.015505	1.7e-09	36.289
rs727432	T	G	-0.0611621	0.3273	0.013204	3.62402e-06	21.455
rs7350429	G	A	0.0687696	0.2893	0.013634	4.57004e-07	25.442
rs75483641	T	C	-0.0883856	0.1507	0.017457	4.11803e-07	25.634
rs7909832	C	T	-0.0618448	0.5537	0.012451	6.79501e-07	24.671
rs7985945	G	C	-0.0636273	0.6158	0.012738	5.89794e-07	24.95
rs8041005	A	G	0.0635476	0.3871	0.012758	6.31306e-07	24.81
rs876793	C	T	0.0637049	0.3446	0.013403	2e-06	22.591
rs887696	T	C	-0.0726806	0.6662	0.013115	2.99599e-08	30.714
rs9410888	A	G	-0.0681111	0.2584	0.014255	1.77101e-06	22.829
rs9939355	T	C	-0.0633982	0.5534	0.012785	7.10003e-07	24.592
9. Epilepsy- Retinol
SNP	EA	OA	Beta	Eaf	SE	Pval	F
rs10060382	T	C	-0.0725271	0.4968	0.01255	7.49998e-09	33.397
rs1017342	T	C	0.0667242	0.3101	0.013377	6.08793e-07	24.88
rs10400883	C	T	-0.0714935	0.2115	0.015431	3.59998e-06	21.465
rs1044352	T	G	0.0751763	0.4213	0.012563	2.171e-09	35.808
rs1046276	C	T	-0.0636124	0.6474	0.013143	1.29999e-06	23.425
rs11168514	T	C	0.078533	0.1791	0.016172	1.19501e-06	23.581
rs11639540	A	C	-0.0591609	0.5135	0.012403	1.84302e-06	22.753
rs11890028	G	T	-0.0756592	0.2789	0.013849	4.67897e-08	29.844
rs11943905	T	C	0.0775434	0.2736	0.014112	3.89996e-08	30.195
rs11978015	A	G	-0.0623823	0.5379	0.012434	5.25001e-07	25.17
rs13200150	G	A	-0.0781755	0.3076	0.013435	5.91602e-09	33.861
rs133565	G	A	0.0706526	0.6799	0.013374	1.27201e-07	27.91
rs1402398	A	G	-0.0866186	0.6247	0.012766	1.16091e-11	46.036
rs1487945	G	T	0.060742	0.6044	0.012804	2.1e-06	22.505
rs16940000	A	G	0.0917111	0.1283	0.018886	1.2e-06	23.581
rs1822998	A	T	-0.0723347	0.2117	0.0152	1.94402e-06	22.648
rs2037305	C	T	0.0658303	0.7249	0.013935	2.30999e-06	22.316
rs2463699	A	C	0.065481	0.6598	0.013165	6.56599e-07	24.741
rs2585398	A	C	-0.0612902	0.5459	0.012836	1.79999e-06	22.801
rs2612767	T	C	-0.061298	0.3372	0.013323	4.20998e-06	21.169
rs2833098	A	G	0.073068	0.6299	0.012955	1.7e-08	31.81
rs285317	C	T	-0.0711099	0.2158	0.015018	2.19498e-06	22.42
rs35753438	G	A	-0.0825099	0.1409	0.018071	4.96501e-06	20.848
rs3738631	G	C	-0.0659887	0.3402	0.013124	4.96501e-07	25.281
rs4491514	A	G	-0.0794505	0.1809	0.016093	7.95298e-07	24.374
rs4665630	T	C	-0.108987	0.8886	0.019895	4.30002e-08	30.008
rs4794333	C	T	-0.0735914	0.3943	0.012697	6.81005e-09	33.594
rs491132	G	A	0.0641386	0.6785	0.0136	2.39999e-06	22.241
rs4981631	A	C	0.0645907	0.7394	0.014109	4.69505e-06	20.958
rs55673257	G	T	0.167473	0.034	0.034709	1.40001e-06	23.281
rs60006504	T	C	-0.0832676	0.1475	0.017827	3.002e-06	21.818
rs678634	A	G	-0.10081	0.1098	0.019805	3.578e-07	25.908
rs68082256	A	G	-0.0934041	0.2059	0.015505	1.7e-09	36.289
rs727432	T	G	-0.0611621	0.3273	0.013204	3.62402e-06	21.455
rs7350429	G	A	0.0687696	0.2893	0.013634	4.57004e-07	25.442
rs75483641	T	C	-0.0883856	0.1507	0.017457	4.11803e-07	25.634
rs7909832	C	T	-0.0618448	0.5537	0.012451	6.79501e-07	24.671
rs7985945	G	C	-0.0636273	0.6158	0.012738	5.89794e-07	24.95
rs8041005	A	G	0.0635476	0.3871	0.012758	6.31306e-07	24.81
rs876793	C	T	0.0637049	0.3446	0.013403	2e-06	22.591
rs887696	T	C	-0.0726806	0.6662	0.013115	2.99599e-08	30.714
rs9410888	A	G	-0.0681111	0.2584	0.014255	1.77101e-06	22.829
rs9939355	T	C	-0.0633982	0.5534	0.012785	7.10003e-07	24.592
10. Epilepsy- Albumin
SNP	EA	OA	Beta	Eaf	SE	Pval	F
rs10060382	T	C	-0.0725271	0.4968	0.01255	7.49998e-09	33.397
rs1017342	T	C	0.0667242	0.3101	0.013377	6.08793e-07	24.88
rs10400883	C	T	-0.0714935	0.2115	0.015431	3.59998e-06	21.465
rs1044352	T	G	0.0751763	0.4213	0.012563	2.171e-09	35.808
rs1046276	C	T	-0.0636124	0.6474	0.013143	1.29999e-06	23.425
rs11168514	T	C	0.078533	0.1791	0.016172	1.19501e-06	23.581
rs11639540	A	C	-0.0591609	0.5135	0.012403	1.84302e-06	22.753
rs11890028	G	T	-0.0756592	0.2789	0.013849	4.67897e-08	29.844
rs11943905	T	C	0.0775434	0.2736	0.014112	3.89996e-08	30.195
rs11978015	A	G	-0.0623823	0.5379	0.012434	5.25001e-07	25.17
rs13200150	G	A	-0.0781755	0.3076	0.013435	5.91602e-09	33.861
rs133565	G	A	0.0706526	0.6799	0.013374	1.27201e-07	27.91
rs1402398	A	G	-0.0866186	0.6247	0.012766	1.16091e-11	46.036
rs1487945	G	T	0.060742	0.6044	0.012804	2.1e-06	22.505
rs16940000	A	G	0.0917111	0.1283	0.018886	1.2e-06	23.581
rs1822998	A	T	-0.0723347	0.2117	0.0152	1.94402e-06	22.648
rs2037305	C	T	0.0658303	0.7249	0.013935	2.30999e-06	22.316
rs2463699	A	C	0.065481	0.6598	0.013165	6.56599e-07	24.741
rs2585398	A	C	-0.0612902	0.5459	0.012836	1.79999e-06	22.801
rs2612767	T	C	-0.061298	0.3372	0.013323	4.20998e-06	21.169
rs2833098	A	G	0.073068	0.6299	0.012955	1.7e-08	31.81
rs285317	C	T	-0.0711099	0.2158	0.015018	2.19498e-06	22.42
rs35753438	G	A	-0.0825099	0.1409	0.018071	4.96501e-06	20.848
rs3738631	G	C	-0.0659887	0.3402	0.013124	4.96501e-07	25.281
rs4491514	A	G	-0.0794505	0.1809	0.016093	7.95298e-07	24.374
rs4665630	T	C	-0.108987	0.8886	0.019895	4.30002e-08	30.008
rs4794333	C	T	-0.0735914	0.3943	0.012697	6.81005e-09	33.594
rs491132	G	A	0.0641386	0.6785	0.0136	2.39999e-06	22.241
rs4981631	A	C	0.0645907	0.7394	0.014109	4.69505e-06	20.958
rs55673257	G	T	0.167473	0.034	0.034709	1.40001e-06	23.281
rs60006504	T	C	-0.0832676	0.1475	0.017827	3.002e-06	21.818
rs678634	A	G	-0.10081	0.1098	0.019805	3.578e-07	25.908
rs68082256	A	G	-0.0934041	0.2059	0.015505	1.7e-09	36.289
rs727432	T	G	-0.0611621	0.3273	0.013204	3.62402e-06	21.455
rs7350429	G	A	0.0687696	0.2893	0.013634	4.57004e-07	25.442
rs75483641	T	C	-0.0883856	0.1507	0.017457	4.11803e-07	25.634
rs7909832	C	T	-0.0618448	0.5537	0.012451	6.79501e-07	24.671
rs7985945	G	C	-0.0636273	0.6158	0.012738	5.89794e-07	24.95
rs8041005	A	G	0.0635476	0.3871	0.012758	6.31306e-07	24.81
rs876793	C	T	0.0637049	0.3446	0.013403	2e-06	22.591
rs887696	T	C	-0.0726806	0.6662	0.013115	2.99599e-08	30.714
rs9410888	A	G	-0.0681111	0.2584	0.014255	1.77101e-06	22.829
rs9939355	T	C	-0.0633982	0.5534	0.012785	7.10003e-07	24.592
11. Epilepsy- TBIL
SNP	EA	OA	Beta	Eaf	SE	Pval	F
rs10060382	T	C	-0.0725271	0.4968	0.01255	7.49998e-09	33.397
rs1017342	T	C	0.0667242	0.3101	0.013377	6.08793e-07	24.88
rs10400883	C	T	-0.0714935	0.2115	0.015431	3.59998e-06	21.465
rs1044352	T	G	0.0751763	0.4213	0.012563	2.171e-09	35.808
rs1046276	C	T	-0.0636124	0.6474	0.013143	1.29999e-06	23.425
rs11168514	T	C	0.078533	0.1791	0.016172	1.19501e-06	23.581
rs11639540	A	C	-0.0591609	0.5135	0.012403	1.84302e-06	22.753
rs11890028	G	T	-0.0756592	0.2789	0.013849	4.67897e-08	29.844
rs11943905	T	C	0.0775434	0.2736	0.014112	3.89996e-08	30.195
rs11978015	A	G	-0.0623823	0.5379	0.012434	5.25001e-07	25.17
rs13200150	G	A	-0.0781755	0.3076	0.013435	5.91602e-09	33.861
rs133565	G	A	0.0706526	0.6799	0.013374	1.27201e-07	27.91
rs1402398	A	G	-0.0866186	0.6247	0.012766	1.16091e-11	46.036
rs1487945	G	T	0.060742	0.6044	0.012804	2.1e-06	22.505
rs16940000	A	G	0.0917111	0.1283	0.018886	1.2e-06	23.581
rs1822998	A	T	-0.0723347	0.2117	0.0152	1.94402e-06	22.648
rs2037305	C	T	0.0658303	0.7249	0.013935	2.30999e-06	22.316
rs2463699	A	C	0.065481	0.6598	0.013165	6.56599e-07	24.741
rs2585398	A	C	-0.0612902	0.5459	0.012836	1.79999e-06	22.801
rs2612767	T	C	-0.061298	0.3372	0.013323	4.20998e-06	21.169
rs2833098	A	G	0.073068	0.6299	0.012955	1.7e-08	31.81
rs285317	C	T	-0.0711099	0.2158	0.015018	2.19498e-06	22.42
rs35753438	G	A	-0.0825099	0.1409	0.018071	4.96501e-06	20.848
rs3738631	G	C	-0.0659887	0.3402	0.013124	4.96501e-07	25.281
rs4491514	A	G	-0.0794505	0.1809	0.016093	7.95298e-07	24.374
rs4665630	T	C	-0.108987	0.8886	0.019895	4.30002e-08	30.008
rs4794333	C	T	-0.0735914	0.3943	0.012697	6.81005e-09	33.594
rs491132	G	A	0.0641386	0.6785	0.0136	2.39999e-06	22.241
rs4981631	A	C	0.0645907	0.7394	0.014109	4.69505e-06	20.958
rs55673257	G	T	0.167473	0.034	0.034709	1.40001e-06	23.281
rs60006504	T	C	-0.0832676	0.1475	0.017827	3.002e-06	21.818
rs678634	A	G	-0.10081	0.1098	0.019805	3.578e-07	25.908
rs68082256	A	G	-0.0934041	0.2059	0.015505	1.7e-09	36.289
rs727432	T	G	-0.0611621	0.3273	0.013204	3.62402e-06	21.455
rs7350429	G	A	0.0687696	0.2893	0.013634	4.57004e-07	25.442
rs75483641	T	C	-0.0883856	0.1507	0.017457	4.11803e-07	25.634
rs7909832	C	T	-0.0618448	0.5537	0.012451	6.79501e-07	24.671
rs7985945	G	C	-0.0636273	0.6158	0.012738	5.89794e-07	24.95
rs8041005	A	G	0.0635476	0.3871	0.012758	6.31306e-07	24.81
rs876793	C	T	0.0637049	0.3446	0.013403	2e-06	22.591
rs887696	T	C	-0.0726806	0.6662	0.013115	2.99599e-08	30.714
rs9410888	A	G	-0.0681111	0.2584	0.014255	1.77101e-06	22.829
rs9939355	T	C	-0.0633982	0.5534	0.012785	7.10003e-07	24.592
Supplementary Table S6. Details of generalized epilepsy predicting SNPs with eleven oxidative stress biomarkers. SNP: single nucleotide polymorphism; EA: effect allele; OA: non-effect allele; EAF: effect allele frequency; Beta was obtained by allele-related effects; SE: standard error; F: F-statistics. SOD: super oxide dismutase; GST: glutathione transferase; GPX: glutathione per-oxidase; CAT: ca…

## Sheet: Supplementary Table S7
Supplementary Table S7. Estimates of causal effect of eleven oxidative stress biomarkers on epilepsy and epileptic subtypes
Exposure	Outcome	NO. of SNPs	Method	OR (95% CI)	P value
SOD	Epilepsy	6	MR-Egger	1.001 (0.854-1.173)	0.991
		6	Weighted median	0.966 (0.905-1.032)	0.308
		6	IVW	0.966 (0.921-1.014)	0.165
GST	Epilepsy	5	MR-Egger	1.03 (0.969-1.096)	0.411
		5	Weighted median	1.002 (0.971-1.033)	0.914
		5	IVW	1.001 (0.971-1.031)	0.967
GPX	Epilepsy	5	MR-Egger	1.034 (0.987-1.085)	0.256
		5	Weighted median	1.021 (0.989-1.055)	0.203
		5	IVW	1.016 (0.987-1.046)	0.291
CAT	Epilepsy	7	MR-Egger	0.956(0.829-1.103)	0.565
		7	Weighted median	1.023(0.968-1.082)	0.416
		7	IVW	1.018(0.973-1.064)	0.444
UA	Epilepsy	148	MR-Egger	1(0.999-1.001)	0.463
		148	Weighted median	1(1-1.001)	0.502
		148	IVW	1(1-1.001)	0.633
Zinc	Epilepsy	5	MR-Egger	1.065 (0.858-1.322)	0.608
		5	Weighted median	1.075 (1.015-1.138)	0.014
		5	IVW	1.064 (1.017-1.112)	0.007
Tocopherol	Epilepsy	6	MR-Egger	0.971 (0.182-5.189)	0.974
		6	Weighted median	0.923 (0.662-1.285)	0.634
		6	IVW	0.903 (0.693-1.177)	0.449
Ascorbate	Epilepsy	5	MR-Egger	1.051 (0.474-2.329)	0.911
		5	Weighted median	1.09 (0.801-1.483)	0.585
		5	IVW	1.104 (0.865-1.41)	0.427
Retinol	Epilepsy	3	MR-Egger	6.302 (0.622-63.85)	0.363
		3	Weighted median	0.72 (0.456-1.137)	0.159
		3	IVW	0.809 (0.415-1.578)	0.535
Albumin	Epilepsy	45	MR-Egger	1.144(0.849-1.54)	0.382
		45	Weighted median	0.948(0.825-1.09)	0.455
		45	IVW	0.87(0.783-0.967)	0.01
TBIL	Epilepsy	49	MR-Egger	0.998(0.993-1.004)	0.53
		49	Weighted median	0.999(0.995-1.003)	0.615
		49	IVW	0.998(0.994-1.003)	0.546
SOD	FE	7	MR-Egger	0.975 (0.836-1.138)	0.765
		7	Weighted median	1.001 (0.929-1.079)	0.981
		7	IVW	0.986 (0.936-1.038)	0.593
GST	FE	5	MR-Egger	1.021 (0.951-1.097)	0.603
		5	Weighted median	0.993 (0.957-1.03)	0.695
		5	IVW	0.983 (0.95-1.017)	0.327
GPX	FE	4	MR-Egger	1.02 (0.949-1.097)	0.642
		4	Weighted median	1.004 (0.966-1.044)	0.836
		4	IVW	0.998 (0.963-1.033)	0.89
CAT	FE	7	MR-Egger	0.889(0.753-1.05)	0.224
		7	Weighted median	0.985(0.919-1.056)	0.673
		7	IVW	1.008(0.957-1.062)	0.763
UA	FE	148	MR-Egger	1(0.999-1.001)	0.473
		148	Weighted median	1(1-1.001)	0.268
		148	IVW	1(0.999-1.001)	0.728
Zinc	FE	5	MR-Egger	1.039 (0.84-1.285)	0.747
		5	Weighted median	1.04 (0.739-1.112)	0.2527
		5	IVW	1.037 (0.985-1.093)	0.168
Tocopherol	FE	6	MR-Egger	0.53 (0.075-3.748)	0.559
		6	Weighted median	0.792 (0.543-1.156)	0.227
		6	IVW	0.824 (0.605-1.122)	0.218
Ascorbate	FE	5	MR-Egger	0.864 (0.341-2.194)	0.779
		5	Weighted median	0.959 (0.663-1.388)	0.826
		5	IVW	1.029 (0.774-1.368)	0.846
Retinol	FE	3	MR-Egger	10.322 (1.571-67.801)	0.248
		3	Weighted median	0.864 (0.501-1.49)	0.6
		3	IVW	0.927 (0.446-1.929)	0.84
Albumin	FE	45	MR-Egger	1.161(0.827-1.63)	0.393
		45	Weighted median	1.048(0.894-1.229)	0.561
		45	IVW	0.938(0.834-1.056)	0.291
TBIL	FE	49	MR-Egger	0.998(0.992-1.003)	0.404
		49	Weighted median	0.998(0.993-1.003)	0.516
		49	IVW	0.998(0.993-1.003)	0.415
SOD	GE	7	MR-Egger	1.056 (0.826-1.35)	0.681
		7	Weighted median	1.029 (0.927-1.142)	0.597
		7	IVW	0.986 (0.914-1.063)	0.707
GST	GE	5	MR-Egger	1.061 (0.954-1.179)	0.354
		5	Weighted median	1.064 (1.009-1.122)	0.021
		5	IVW	1.055 (1.003-1.11)	0.039
GPX	GE	4	MR-Egger	1.073 (0.918-1.254)	0.469
		4	Weighted median	1.043 (0.987-1.102)	0.132
		4	IVW	1.024 (0.937-1.118)	0.601
CAT	GE	7	MR-Egger	1.079(0.827-1.408)	0.599
		7	Weighted median	0.997(0.899-1.105)	0.949
		7	IVW	1.046(0.969-1.13)	0.245
UA	GE	149	MR-Egger	1.001(1-1.002)	0.178
		149	Weighted median	1(0.999-1.001)	0.617
		149	IVW	1.001(1-1.002)	0.201
Zinc	GE	5	MR-Egger	1.029 (0.63-1.679)	0.917
		5	Weighted median	1.061 (0.955-1.18)	0.268
		5	IVW	1.125 (1.042-1.213)	0.002
Tocopherol	GE	5	MR-Egger	2.602 (0.005-1359.333)	0.784
		5	Weighted median	1.03 (0.494-2.148)	0.937
		5	IVW	1.088 (0.667-1.774)	0.737
Ascorbate	GE	5	MR-Egger	0.664 (0.171-2.574)	0.595
		5	Weighted median	1.264 (0.745-2.144)	0.386
		5	IVW	1.305 (0.858-1.987)	0.214
Retinol	GE	4	MR-Egger	3.631 (0.292-45.175)	0.422
		4	Weighted median	0.832 (0.446-1.555)	0.565
		4	IVW	0.733 (0.457-1.177)	0.199
Albumin	GE	45	MR-Egger	0.995(0.64-1.546)	0.982
		45	Weighted median	0.775(0.62-0.967)	0.024
		45	IVW	0.723(0.619-0.845)	4e-05
TBIL	GE	49	MR-Egger	0.999(0.99-1.007)	0.795
		49	Weighted median	1(0.993-1.008)	0.943
		49	IVW	1(0.992-1.008)	0.947
Supplementary Table S7. Estimates of causal effect of eleven oxidative stress biomarkers on epilepsy and epileptic subtypes. SNPs: single nucleotide polymorphisms; OR: odds ratio; CI: confidence intervals; FE: focal epilepsy; GE: generalized epilepsy; SOD: super oxide dismutase; GST: glutathione transferase; GPX: glutathione per-oxidase; CAT: catalase; UA: uric acid; TBIL: total bilirubin.

## Sheet: Supplementary Table S8
Supplementary Table S8. Estimates of causal effect of epilepsy and epileptic subtypes on eleven oxidative stress biomarkers
Exposure	Outcome	NO. of SNPs	Method	Beta (95% CI)	P value
Epilepsy	SOD	53	MR-Egger	-0.142 (-0.767,0.483)	0.659
		53	Weighted median	-0.047 (-0.312,0.217)	0.726
		53	IVW	-0.027 (-0.210,0.157)	0.776
Epilepsy	GST	53	MR-Egger	-0.129 (-0.754,0.496)	0.688
		53	Weighted median	0.076 (-0.190,0.343)	0.576
		53	IVW	0.052 (-0.132,0.235)	0.582
Epilepsy	GPX	53	MR-Egger	0.219 (-0.407,0.844)	0.496
		53	Weighted median	0.116 (-0.137,0.37)	0.369
		53	IVW	0.164 (-0.020,0.348)	0.08
Epilepsy	CAT	53	MR-Egger	-0.35 (-0.975,0.275)	0.278
		53	Weighted median	-0.039 (-0.298,0.22)	0.768
		53	IVW	-0.094 (-0.277,0.09)	0.318
Epilepsy	UA	53	MR-Egger	3.024 (-1.471,7.519)	0.193
		53	Weighted median	1.176 (-0.618,2.969)	0.199
		53	IVW	1.266 (0.045,2.486)	0.042
Epilepsy	Zinc	37	MR-Egger	-1.075 (-1.947,-0.202)	0.021
		37	Weighted median	-0.214 (-0.559,0.132)	0.226
		37	IVW	-0.278 (-0.514,-0.042)	0.021
Epilepsy	Tocopherol	44	MR-Egger	0.047 (-0.107,0.201)	0.552
		44	Weighted median	0.001 (-0.056,0.058)	0.98
		44	IVW	-0.015 (-0.056,0.026)	0.465
Epilepsy	Ascorbate	53	MR-Egger	0.031 (-0.117,0.178)	0.684
		53	Weighted median	-0.042 (-0.102,0.019)	0.179
		53	IVW	-0.016 (-0.057,0.025)	0.438
Epilepsy	Retinol	53	MR-Egger	0.041 (-0.119,0.2)	0.618
		53	Weighted median	0.018 (-0.041,0.077)	0.556
		53	IVW	-0.002 (-0.043,0.039)	0.924
Epilepsy	Albumin	53	MR-Egger	-0.06 (-0.191,0.071)	0.377
		53	Weighted median	0.013 (-0.032,0.058)	0.569
		53	IVW	-0.001 (-0.039,0.038)	0.978
Epilepsy	TBIL	52	MR-Egger	0.02(-0.273,0.313)	0.895
		52	Weighted median	0.07(-0.039,0.18)	0.21
		52	IVW	0.081 (0.004,0.159)	0.04
FE	SOD	35	MR-Egger	-0.166 (-0.777,0.444)	0.597
		35	Weighted median	-0.063 (-0.37,0.244)	0.688
		35	IVW	-0.036 (-0.237,0.165)	0.725
FE	GST	35	MR-Egger	0.43 (-0.143,1.003)	0.151
		35	Weighted median	-0.096 (-0.384,0.191)	0.512
		35	IVW	-0.054 (-0.255,0.146)	0.595
FE	GPX	35	MR-Egger	-0.024 (-0.665,0.617)	0.943
		35	Weighted median	-0.068 (-0.348,0.212)	0.634
		35	IVW	0.088 (-0.112,0.289)	0.388
FE	CAT	35	MR-Egger	-0.031 (-0.604,0.542)	0.916
		35	Weighted median	0.029 (-0.254,0.311)	0.842
		35	IVW	-0.052 (-0.253,0.149)	0.613
FE	UA	35	MR-Egger	0.896 (-3.507,5.299)	0.693
		35	Weighted median	-0.342 (-2.327,1.643)	0.736
		35	IVW	-0.634 (-1.962,0.694)	0.349
FE	Zinc	27	MR-Egger	-0.311 (-1.078,0.456)	0.434
		27	Weighted median	-0.226 (-0.565,0.113)	0.191
		27	IVW	-0.169 (-0.41,0.071)	0.167
FE	Tocopherol	31	MR-Egger	0.027 (-0.127,0.18)	0.735
		31	Weighted median	-0.025 (-0.089,0.039)	0.441
		31	IVW	-0.014 (-0.058,0.03)	0.536
FE	Ascorbate	35	MR-Egger	0.071 (-0.055,0.196)	0.278
		35	Weighted median	0.006 (-0.057,0.068)	0.857
		35	IVW	0.003 (-0.041,0.047)	0.89
FE	Retinol	35	MR-Egger	0.041 (-0.099,0.181)	0.569
		35	Weighted median	0.031 (-0.035,0.096)	0.361
		35	IVW	0.037 (-0.008,0.082)	0.11
FE	Albumin	35	MR-Egger	-0.054 (-0.149,0.041)	0.274
		35	Weighted median	-0.02 (-0.067,0.028)	0.418
		35	IVW	0.002 (-0.031,0.034)	0.927
FE	TBIL	35	MR-Egger	-0.14 (-0.378,0.098)	0.256
		35	Weighted median	0.027 (-0.092,0.145)	0.659
		35	IVW	-0.014 (-0.096,0.068)	0.743
GE	SOD	43	MR-Egger	0.187 (-0.615,0.990)	0.65
		43	Weighted median	-0.069 (-0.242,0.103)	0.431
		43	IVW	0.021 (-0.095,0.136)	0.727
GE	GST	43	MR-Egger	-0.335 (-1.123,0.453)	0.41
		43	Weighted median	0.003 (-0.163,0.168)	0.975
		43	IVW	-0.021 (-0.137,0.094)	0.718
GE	GPX	43	MR-Egger	0.17 (-0.534,0.875)	0.638
		43	Weighted median	-0.007 (-0.162,0.148)	0.929
		43	IVW	-0.007 (-0.122,0.109)	0.908
GE	CAT	43	MR-Egger	-0.431 (-1.229,0.368)	0.297
		43	Weighted median	-0.007 (-0.177,0.162)	0.931
		43	IVW	0.014 (-0.101,0.129)	0.814
GE	UA	43	MR-Egger	0.847 (-6.036,7.730)	0.811
		43	Weighted median	0.335 (-0.857,1.528)	0.581
		43	IVW	0.04 (-1.083,1.163)	0.944
GE	Zinc	33	MR-Egger	0.426 (-0.774,1.626)	0.492
		33	Weighted median	0.079 (-0.121,0.278)	0.44
		33	IVW	0.028 (-0.112,0.167)	0.695
GE	Tocopherol	37	MR-Egger	-0.143 (-0.389,0.103)	0.262
		37	Weighted median	-0.002 (-0.04,0.036)	0.919
		37	IVW	-0.017 (-0.049,0.015)	0.291
GE	Ascorbate	43	MR-Egger	-0.06 (-0.215,0.096)	0.455
		43	Weighted median	-0.028 (-0.065,0.008)	0.132
		43	IVW	-0.029(-0.054,-0.003)	0.027
GE	Retinol	43	MR-Egger	-0.062 (-0.244,0.121)	0.512
		43	Weighted median	-0.033 (-0.071,0.006)	0.096
		43	IVW	-0.038 (-0.064,-0.012)	0.004
GE	Albumin	43	MR-Egger	0.029 (-0.109,0.167)	0.682
		43	Weighted median	0.003 (-0.025,0.032)	0.819
		43	IVW	-0.004 (-0.023,0.016)	0.721
GE	TBIL	43	MR-Egger	0.377 (-0.377(0.014,0.739)	0.048
		43	Weighted median	0.006 (-0.07,0.083)	0.87
		43	IVW	0.013 (-0.049,0.075)	0.678
Supplementary Table S8. Estimates of causal effect of epilepsy and epileptic subtypes on eleven oxidative stress biomarkers. SNPs: single nucleotide polymorphisms; OR: odds ratio; CI: confidence intervals; FE: focal epilepsy; GE: generalized epilepsy; SOD: super oxide dismutase; GST: glutathione transferase; GPX: glutathione per-oxidase; CAT: catalase; UA: uric acid; TBIL: total bilirubin.

## Sheet: Supplementary Table S9
Supplementary Table S9. Sensitivity analysis of eleven oxidative stress biomarkers on epilepsy and epileptic subtypes
Exposure	Outcome	Heterogeneity test (IVW)		Horizontal pleiotropy test
		Q	Q P-value	Intercept	Intercept P-value	Globle test P-value
SOD	Epilepsy	8.115	0.15	-0.007	0.655	0.172
GST	Epilepsy	1.714	0.788	-0.0092	0.365	0.571
GPX	Epilepsy	1.338	0.855	-0.0059	0.413	0.691
CAT	Epilepsy	1.516	0.958	0.0108	0.409	0.957
UA	Epilepsy	233.395	7.41811e-06	-0.0007	0.563	0.6
Zinc	Epilepsy	4.266	0.371	-0.0002	0.993	0.373
Tocopherol	Epilepsy	3.336	0.648	-0.0019	0.935	0.672
Ascorbate	Epilepsy	1.546	0.818	0.0016	0.906	0.819
Retinol	Epilepsy	9.057	0.011	-0.0751	0.327	Not enough
Albumin	Epilepsy	63.926	0.026	-0.0081	0.062	0.033
TBIL	Epilepsy	67.248	0.035	0.0003	0.838	0.336
SOD	FE	6.674	0.352	0.002	0.889	0.368
GST	FE	1.965	0.742	-0.012	0.317	0.573
GPX	FE	4.086	0.252	-0.0084	0.522	0.4
CAT	FE	3.87	0.694	0.0217	0.179	0.694
UA	FE	229.461	1.58665e-05	-0.0009	0.479	0.763
Zinc	FE	2.737	0.603	-0.0003	0.988	0.58
Tocopherol	FE	3.552	0.616	0.0115	0.678	0.658
Ascorbate	FE	2.411	0.661	0.0058	0.726	0.688
Retinol	FE	8.036	0.018	-0.0882	0.237	Not enough
Albumin	FE	58.341	0.072	-0.0064	0.197	0.07
TBIL	FE	53.488	0.272	0.0004	0.807	0.482
SOD	GE	8.433	0.208	-0.013	0.576	0.234
GST	GE	1.128	0.89	-0.0017	0.915	0.811
GPX	GE	8.515	0.036	-0.0174	0.533	0.377
CAT	GE	6.149	0.407	-0.0053	0.821	0.409
UA	GE	201.449	0.002	-0.001	0.562	0.006
Zinc	GE	7.772	0.1	0.0171	0.738	0.178
Tocopherol	GE	8.878	0.064	-0.0238	0.801	0.109
Ascorbate	GE	2.889	0.577	0.0226	0.379	0.604
Retinol	GE	5.138	0.162	-0.0533	0.33	Not enough
Albumin	GE	47.169	0.344	-0.0095	0.138	0.389
TBIL	GE	61.521	0.091	0.0015	0.553	0.4
Supplementary Table S9. Sensitivity analysis of eleven oxidative stress biomarkers on epilepsy and epileptic subtypes. IVW: inverse-variance weighted; FE: focal epilepsy; GE: generalized epilepsy; SOD: super oxide dismutase; GST: glutathione transferase; GPX: glutathione per-oxidase; CAT: catalase; UA: uric acid; TBIL: total bilirubin.

## Sheet: Supplementary Table S10
Supplementary Table S10. Sensitivity analysis of epilepsy and epileptic subtypes on eleven oxidative stress biomarkers
Exposure	Outcome	Heterogeneity test (IVW)		Horizontal pleiotropy test
		Q	Q P-value	Intercept	Intercept P-value	Globle test P-value
Epilepsy	SOD	49.8157	0.56025	0.0057	0.707514	0.522
Epilepsy	GST	49.3312	0.579496	0.0089	0.556677	0.583
Epilepsy	GPX	49.255	0.582515	-0.0027	0.858591	0.58
Epilepsy	CAT	42.5126	0.82312	0.0126	0.404751	0.831
Epilepsy	UA	59.9513	0.209604	-0.0865	0.426346	0.218
Epilepsy	Zinc	34.8422	0.523546	0.0369	0.0713923	0.534
Epilepsy	Tocopherol	41.9535	0.516615	-0.0029	0.414052	0.492
Epilepsy	Ascorbate	57.7516	0.271164	-0.0023	0.516952	0.268
Epilepsy	Retinol	65.7883	0.09471	-0.0021	0.584299	0.09
Epilepsy	Albumin	80.4839	0.00685329	0.0029	0.359573	0.009
Epilepsy	TBIL	61.8881	0.141261	0.003	0.668113	0.137
FE	SOD	37.6934	0.304017	0.0077	0.657815	0.307
FE	GST	34.7346	0.432794	-0.0287	0.0863298	0.448
FE	GPX	41.4669	0.17718	0.0066	0.716782	0.195
FE	CAT	31.4572	0.592871	-0.0012	0.939932	0.584
FE	UA	45.8257	0.0847332	-0.0907	0.471867	0.092
FE	Zinc	25.9114	0.467981	0.008	0.706226	0.484
FE	Tocopherol	28.6041	0.538457	-0.0022	0.592042	0.561
FE	Ascorbate	32.3394	0.549131	-0.004	0.267524	0.563
FE	Retinol	39.9962	0.221196	-0.0003	0.946666	0.234
FE	Albumin	31.6744	0.582109	0.0033	0.229949	0.544
FE	TBIL	32.5635	0.53803	0.0075	0.272781	0.517
GE	SOD	53.5073	0.109798	-0.0122	0.68192	0.104
GE	GST	52.1576	0.135401	0.0229	0.433854	0.147
GE	GPX	28.4109	0.945955	-0.013	0.619724	0.944
GE	CAT	54.2468	0.0974914	0.0325	0.275236	0.119
GE	UA	90.7707	1.91477e-05	-0.0591	0.816926	0.979
GE	Zinc	35.9748	0.287643	-0.0281	0.516897	0.286
GE	Tocopherol	58.8214	0.00954853	0.0089	0.318884	0.006
GE	Ascorbate	29.9472	0.918129	0.0023	0.694814	0.904
GE	Retinol	55.3051	0.0818445	0.0017	0.797869	0.087
GE	Albumin	57.4704	0.0562424	-0.0024	0.641468	0.052
GE	TBIL	69.0465	0.00533902	-0.0266	0.0527504	0.006
Supplementary Table S10. Sensitivity analysis of epilepsy and epileptic subtypes on eleven oxidative stress biomarkers. IVW: inverse-variance weighted; FE: focal epilepsy; GE: generalized epilepsy; SOD: super oxide dismutase; GST: glutathione transferase; GPX: glutathione per-oxidase; CAT: catalase; UA: uric acid; TBIL: total bilirubin.
